# Supplementary material for: Global Distribution of Culex tritaeniorhynchus and Impact Factors
Source: Int J Environ Res Public Health. 2023 Mar 7;20(6):4701. doi: 10.3390/ijerph20064701 (PMC10048298; doi:10.3390/ijerph20064701)
Supplement: Supplementary file 1 [file ijerph-20-04701-s001.zip › Table S1.xlsx]

## Sheet: Table S1.
Table S1. A comprehensive literature review.
Study	Year	Locality	Country	Invaded or native	N/Latitude	E/Longitude
Shape relatedness between geographic populations of Culex tritaeniorhynchus, the primary vector of Japanese encephalitis virus: A landmark study	2011	La Reunion	France	native	-21.65	55.4667	Research
Isolation of Japanese encephalitis virus from Anopheles annularis and Anopheles vagus in Lombok, Indonesia	1979	Lombok	Indonesia	field collected	-8.58306	116.273	Research
Mosquito-borne viruses, insect-specific flaviviruses (family Flaviviridae, genus Flavivirus), Banna virus (family Reoviridae, genus Seadornavirus), Bogor virus (unassigned member of family Permutotetraviridae), and alphamesoniviruses 2 and 3 (family Mesoniviridae, genus Alphamesonivirus) isolated from Indonesian mosquitoes	2016-2018	Bali	Indonesia	field collected	-8.45583	115.071	Research
Mosquito-borne viruses, insect-specific flaviviruses (family Flaviviridae, genus Flavivirus), Banna virus (family Reoviridae, genus Seadornavirus), Bogor virus (unassigned member of family Permutotetraviridae), and alphamesoniviruses 2 and 3 (family Mesoniviridae, genus Alphamesonivirus) isolated from Indonesian mosquitoes	2016-2018	Central Java, Java	Indonesia	field collected	-6.96861	110.123	Research
Mosquito-borne viruses, insect-specific flaviviruses (family Flaviviridae, genus Flavivirus), Banna virus (family Reoviridae, genus Seadornavirus), Bogor virus (unassigned member of family Permutotetraviridae), and alphamesoniviruses 2 and 3 (family Mesoniviridae, genus Alphamesonivirus) isolated from Indonesian mosquitoes	2016-2018	West Java, Java	Indonesia	field collected	-6.86778	107.605	Research
Mosquito-borne viruses, insect-specific flaviviruses (family Flaviviridae, genus Flavivirus), Banna virus (family Reoviridae, genus Seadornavirus), Bogor virus (unassigned member of family Permutotetraviridae), and alphamesoniviruses 2 and 3 (family Mesoniviridae, genus Alphamesonivirus) isolated from Indonesian mosquitoes	2016-2018	Banten, Java	Indonesia	field collected	-6.44583	105.94	Research
Japanese encephalitis virus from pigs and mosquitoes in Jakarta, Indonesia	1972-1974	Jakarta	Indonesia	field collected	-6.24722	106.85	Research
Mosquito-borne viruses, insect-specific flaviviruses (family Flaviviridae, genus Flavivirus), Banna virus (family Reoviridae, genus Seadornavirus), Bogor virus (unassigned member of family Permutotetraviridae), and alphamesoniviruses 2 and 3 (family Mesoniviridae, genus Alphamesonivirus) isolated from Indonesian mosquitoes	2016-2018	Jakarta, Java	Indonesia	field collected	-6.22972	106.829	Research
Correlation of population indices of female Culex tritaeniorhynchus with Japanese encephalitis viral activity in Kapuk, Indonesia	1978-1980	Kapuk, Cengkareng	Indonesia	field collected	-6.14194	106.755	Research
Correlation of population indices of female Culex tritaeniorhynchus with Japanese encephalitis viral activity in Kapuk, Indonesia.	1978-1980	Kapuk, Cengkareng	Indonesia	field collected	-6.14194	106.755	Research
CORRELATION BETWEEN POPULATION INDEXES OF CULEX-TRITAENIORHYNCHUS AND CULEX-GELIDUS (DIPTERA, CULICIDAE) AND RAINFALL IN KAPUK, INDONESIA	1978-1980	Kapuk, Cengkareng	Indonesia	field collected	-6.14194	106.755	Research
Correlation between population indices of Culex tritaeniorhynchus and Cx. gelidus (Diptera: Culicidae) and rainfall in Kapuk, Indonesia	1978-1980	Kapuk, Cengkareng	Indonesia	field collected	-6.13972	106.755	Research
Mosquito-borne viruses, insect-specific flaviviruses (family Flaviviridae, genus Flavivirus), Banna virus (family Reoviridae, genus Seadornavirus), Bogor virus (unassigned member of family Permutotetraviridae), and alphamesoniviruses 2 and 3 (family Mesoniviridae, genus Alphamesonivirus) isolated from Indonesian mosquitoes	2016-2018	Bengkulu, Sumatra	Indonesia	field collected	-3.89528	102.393	Research
DNA of Brugia malayi detected in several mosquito species collected from Balangan District, South Borneo Province, Indonesia	2015	Balangan, Kalimantan Selatan	Indonesia	field collected	-2.33611	115.46	Research
Susceptibility status of five species of Japanese encephalitis vectors to insecticides from Kolar district, Karnataka	NA/around 1999	Sulawesi	Indonesia	field collected	-1.97528	122.001	Research
Mosquito (Diptera: Culicidae) and Predator Abundance in Irrigated and Rain-Fed Rice Fields in North Sulawesi, Indonesia	NA/around 1995	Sulawesi	Indonesia	field collected	-1.97528	122.001	Research
Fluctuation of diptera larvae in phytotelmata and relation with climate variation in West Sumatra Indonesia	NA/around 2014	West Sumatra	Indonesia	field collected	-1.55611	100.245	Research
Mosquito-borne viruses, insect-specific flaviviruses (family Flaviviridae, genus Flavivirus), Banna virus (family Reoviridae, genus Seadornavirus), Bogor virus (unassigned member of family Permutotetraviridae), and alphamesoniviruses 2 and 3 (family Mesoniviridae, genus Alphamesonivirus) isolated from Indonesian mosquitoes	2016-2018	Central Kalimantan, Borneo	Indonesia	field collected	-1.38417	113.29	Research
Detection of Japanese Encephalitis Virus in CulexMosquitoes in Singapore	2011-2013	The Avian Sanctuary	Singapore	field collected	1.31756	103.705	Research
The detection of Japanese encephalitis virus in Megachiropteran bats in West Kalimantan, Indonesia: A potential enzootic transmission pattern in the absence of pig holdings	2015-2018	Megachiropteran bats, West Kalimantan,	Indonesia	field collected	1.35306	103.818	Research
Disease-bearing insects brought in by international aircraft into Singapore	1985	Changi International Airport	Singapore	Invaded	1.3625	103.991	Research
Detection of Japanese Encephalitis Virus in CulexMosquitoes in Singapore	2010-2012	Murai Farmway	Singapore	field collected	1.39207	103.696	Research
Detection of Japanese Encephalitis Virus in CulexMosquitoes in Singapore	2011-2012	Pulau Ubin	Singapore	field collected	1.41326	103.961	Research
Detection of Japanese Encephalitis Virus in CulexMosquitoes in Singapore	2010-2013	nature reserve	Singapore	field collected	1.44642	103.73	Research
Abundance, parity, and Japanese encephalitis virus infection of mosquitoes (Diptera:Culicidae) in Sepang District, Malaysia	1992-1993	Sepang, Selangor	Malaysia	field collected	2.75667	101.716	Research
Arbovirus infections in Sarawak: the role of the domestic pig	1962-1964	Sarawak	Malaysia	field collected	2.9175	112.608	Research
Larvicidal, repellent, and ovicidal activity of marine actinobacteria extracts against Culex tritaeniorhynchus and Culex gelidus	2008	Melvisharam	India	field collected	2.93972	79.2397	Research
Identification of the host range of Culex tritaeniorhynchus mosquitoes on Okinawa, ryukyu islands	NA	Okinawa, Ryukyu Islands	Japan	field collected	2.99917	101.716	Research
Epidemiological and ecological studies of Japanese encephalitis in Okinawa, subtropical area in Japan. I. Investigations on antibody levels to Japanese encephalitis virus in swine sera and vector mosquito in Okinawa, Miyako and Ishigaki islands	1985-1989	Okinawa, Ryukyu Islands	Japan	field collected	2.99917	101.716	Research
Studies on adult mosquito vectors of Japanese encephalitis in a pig farm in Selangor, Malaysia	1992	Selangor	Malaysia	field collected	3.23222	101.381	Research
Changes in abundance and behaviour of vector mosquitoes induced by land use during the development of an oil palm plantation in Sarawak	1992-1993	Sarawak	Malaysia	field collected	3.5	113.833	Research
Metagenomic Virome Analysis of Culex Mosquitoes from Kenya and China	2017	Kilifi county	Kenya	field collected	3.53722	39.8964	Research
Metagenomic Virome Analysis of Culex Mosquitoes from Kenya and China	2017	Kwale county	Kenya	field collected	4.17139	39.4622	Research
Molecular Characterization of Culturable Aerobic Bacteria in the Midgut of Field-Caught Culex tritaeniorhynchus, Culex gelidus, and Mansonia annulifera Mosquitoes in the Gampaha District of Sri Lanka	2019	Kelaniya District	Sri Lanka	field collected	6.97377	79.9156	Research
Molecular Characterization of Culturable Aerobic Bacteria in the Midgut of Field-Caught Culex tritaeniorhynchus, Culex gelidus, and Mansonia annulifera Mosquitoes in the Gampaha District of Sri Lanka	2019	Gampaha District	Sri Lanka	field collected	7.11889	80.0144	Research
Species composition and population dynamics of malaria vectors in three previously ignored aquatic systems in Sri Lanka	2011	Ma oya River basin	Sri Lanka	field collected	7.17667	80.7381	Research
Insecticide resistance spectra and resistance mechanisms in populations of Japanese encephalitis vector mosquitoes, Culex tritaeniorhynchus and Cx. gelidus, in Sri Lanka	1998	Kandy	Sri Lanka	field collected	7.26667	80.65	Research
Diversity and Species Composition of Microbiota Associated with Mosquito Breeding Habitats: A Study from Kurunegala District in Sri Lanka	2017-2018	Kurunegala,	Sri Lanka	field collected	7.72778	80.2392	Research
Survey of Adult Mosquitoes (Diptera: Culicidae) During Irrigation Development in the Mahaweli Project, Sri Lanka	1986-1987	Mahaweli	Sri Lanka	field collected	7.82472	81.0972	Research
First isolation of Japanese encephalitis from Culex quinquefasciatus in Thailand	2003	Phuket	Thailand	field collected	7.83028	98.3597	Research
Insecticide resistance spectra and resistance mechanisms in populations of Japanese encephalitis vector mosquitoes, Culex tritaeniorhynchus and Cx. gelidus, in Sri Lanka	1984	Anuradhapura	Sri Lanka	field collected	8.16667	80.1667	Research
Japanese encephalitis in Sri Lanka--the study of an epidemic: vector incrimination, porcine infection and human disease	1987	North Central	Sri Lanka	field collected	8.28472	80.6458	Research
Mosquitoes of Bali Island, Indonesia: common species in the village environment	NA/around 1983	Bali Island	Indonesia	field collected	8.45583	115.071	Research
Host feeding pattern of Japanese encephalitis virus vector mosquitoes (Diptera: Culicidae) from Kuttanadu, Kerala, India	around 2008	Kuttanad, Kerala	Kerala	field collected	9.35139	76.4158	Research
Effects of rainfall and salinity increase on prevalence of vector mosquitoes in coastal areas of Alappuzha district, Kerala	2012-2013	Alappuzha, Kerala	India	field collected	9.50083	76.3419	Research
Mosquitoes and their potential predators in rice agroecosystems of the Mekong Delta, southern Vietnam	2009	Mekong Delta region	Vietnam	field collected	9.79222	105.137	Research
Occurrence of Japanese encephalitis virus mosquito vectors in relation to urban pig holdings	2009	Can Tho City,	Vietnam	field collected	10.0342	105.757	Research
Prevalence of disease vectors in Lakshadweep Islands during post-monsoon season	2017-2018	Lakshadweep	India	field collected	10.3278	72.7844	Research
Short report: observations on the multiple feeding behavior of Culex tritaeniorhynchus (Diptera: culicidae), the vector of Japanese encephalitis in Kerala in southern India	1998-2001	Kerala	India	field collected	10.5406	76.1281	Research
Japanese encephalitis in Kerala, south India: can Mansonia (Diptera: Culicidae) play a supplemental role in transmission?	1999-2000	Kerala	India	field collected	10.5406	76.1281	Research
Changing paradigm in the epidemiology of Japanese encephalitis in a non-endemic region	2011 - 2013	Thanjavur district	India	field collected	10.66	79.1978	Research
Seasonal variations of dengue vector mosquitoes in rural settings of Thiruvarur district in Tamil Nadu, India	2018-2019	Thiruvarur, Tamil Nadu	India	field collected	10.7672	79.6353	Research
Evaluation of the water fern Azolla microphylla for mosquito population management in the rice-land agro-ecosystem of south India	NA/around 1991	Tamil Nadu	India	field collected	10.7828	78.2883	Research
Surveillance of Japanese encephalitis virus infection in mosquitoes in Vietnam from 2006 to 2008	2006-2008	Tay Ninh	Vietnam	field collected	11.2667	106.1	Research
Surveillance of Japanese encephalitis virus infection in mosquitoes in Vietnam from 2006 to 2008	2006-2008	Tay Ninh	Vietnam	field collected	11.35	106.183	Research
Seasonal abundance & role of predominant Japanese encephalitis vectors Culex tritaeniorhynchus & Cx. gelidusTheobald in Cuddalore district, Tamil Nadu	2010-2013	Three villages in Cuddalore district, viz. Soundara solapuram, Erappavur and Pennadam	India	field collected	11.5231	79.3436	Research
Preliminary results of an entomological survey of the potential arbovirus vectors in the French Territory of Afars and Issas	NA/around 1976	n the French Territory of Afars and Issas	Djibouti	field collected	11.5744	43.1556	Research
Culicidae of the French Territory of Afars and Issas. 2. The genus Culex	1973-1975	n the French Territory of Afars and Issas	Djibouti	field collected	11.5744	43.1556	Research
Temporal variation in the susceptibility of Culex tritaeniorhynchus (Diptera: Culicidae) to Japanese encephalitis virus in an endemic area of Tamil Nadu, South India	2003-2006	Cuddalore district, Tamil Nadu	India	native	11.75	79.75	Research
Japanese Encephalitis vector abundance and infection frequency in Cuddalore District, Tamil Nadu, India: a five-year longitudinal study	around 2016	Cuddalore district, Tamil Nadu	India	native	11.75	79.75	Research
Morphological and molecular characterization of the ecological, biological and behavioural variants of the JE vector Culex tritaeniorhynchus: an assessment of its taxonomic status.	2010	Mysore district, Karnataka	India	native	12.1956	76.5217	Research
Breeding Habitats of Culex tritaeniorhynchus (Diptera: Culicidae), A Japanese Encephalitis Vector, and Associated Mosquitoes in Mysore, India	2002-2003	Mysore district, Karnataka	India	native	12.1956	76.5217	Research
Characterization of Dak Nong virus, an insect nidovirus isolated from Culex mosquitoes in Vietnam	2007	Dak Nong	Vietnam	field collected	12.28	107.661	Research
Synergist efficacy of piperonyl butoxide with deltamethrin as pyrethroid insecticide on Culex tritaeniorhynchus (Diptera: Culicidae) and other mosquitoe species	2008	Mysore District, Karnataka	India	field collected	12.3106	76.6356	Research
Comparative susceptibility of two Japanese encephalitis vectors from Mysore to six insecticides	NA/around 1993	Mysore	India	field collected	12.3106	76.6356	Research
Synergist efficacy of piperonyl butoxide with deltamethrin as pyrethroid insecticide on Culex tritaeniorhynchus (Diptera: Culicidae) and other mosquitoe species	2008	Mandya District, Karnataka	India	field collected	12.4825	76.8475	Research
Studies on the mosquito vectors of Japanese encephalitis virus in Mandya District, Karnataka, India	1983-1988	Mandya, Karnataka	India	field collected	12.5417	76.9097	Research
Surveillance of Japanese encephalitis virus infection in mosquitoes in Vietnam from 2006 to 2008	2006-2008	Tam Trang in Dak Nong	Vietnam	field collected	12.6	107.9	Research
Morphological and molecular characterization of the ecological, biological and behavioural variants of the JE vector Culex tritaeniorhynchus: an assessment of its taxonomic status.	2010	Mandya district, Karnataka	India	native	12.6361	76.8328	Research
Surveillance of Japanese encephalitis virus infection in mosquitoes in Vietnam from 2006 to 2008	2006-2008	Ebuk in Dak Lak	Vietnam	field collected	12.8333	108.033	Research
Japanese encephalitis in south Arcot district, Tamil Nadu, India: a three-year longitudinal study of vector abundance and infection frequency	1991-1994	Arcot, Tamil Nadu, India	India	field collected	12.8994	79.3186	Research
A redescription of Culex vishnui Theo., with notes on C. pseudovishnui Colless and C. Tritaeniorhynchus Giles, from southern India	around 1968	a radius of about 30 miles of Vellore ，This area is partly in North Arcot District, Madras State, and partly in Chittoor District, Andhra Pradesh	India	field collected	12.9167	79.6	Research
Evaluation of repellent properties of botanical extracts against Culex tritaeniorhynchus Giles (Diptera: Culicidae)	2010	Melvisharam	India	field collected	12.9397	79.2397	Research
Efficacy of botanical extracts against Japanese encephalitis vector, Culex tritaeniorhynchus	2008	Melvisharam	India	field collected	12.955	79.3517	Research
Studies on malaria and filariasis vectors in Kamorta and Great Nicobar Islands	NA/around 1989	Kamorta and Great Nicobar Islands	India	field collected	13.0267	77.1411	Research
Susceptibility status of five species of Japanese encephalitis vectors to insecticides from Kolar district, Karnataka	1990-1991	Kolar, Karnataka	India	field collected	13.1297	78.1258	Research
First isolation of Japanese encephalitis from Culex quinquefasciatus in Thailand	2003	Samut Songkhram	Thailand	field collected	13.3761	99.9619	Research
Surveillance of Japanese encephalitis virus infection in mosquitoes in Vietnam from 2006 to 2008	2006-2008	Jab Lang in Gia Lai	Vietnam	field collected	13.65	108.067	Research
Japanese encephalitis virus in Bangkok: factors influencing vector infections in three suburban communities	NA/around 1987	Bangkok	Thailand	field collected	13.7244	100.633	Research
A longitudinal study of Japanese encephalitis in suburban Bangkok, Thailand	1985	Bangkok	Thailand	field collected	13.7244	100.633	Research
Deployable, field-sustainable, reverse transcription-polymerase chain reaction assays for rapid screening and serotype identification of dengue virus in mosquitoes	2003	Bangkok	Thailand	field collected	13.7244	100.633	Research
Distribution of mosquito (Diptera: Culicidae) species and Wolbachia (Rickettsiales: Rickettsiaceae) infections during the bird immigration season in Pathumthani province, central Thailand	2006	Pathumthani	Thailand	field collected	14.0958	100.642	Research
Mosquito distribution and Japanese encephalitis virus infection in the immigration bird (Asian open-billed stork) nested area in Pathum Thani province, central Thailand	2008-2009	immigration bird (Asian open-billed stork) nested area	Thailand	field collected	14.2431	100.526	Research
Surveillance of Japanese encephalitis virus infection in mosquitoes in Vietnam from 2006 to 2008	2006-2008	Hoa Binh in Kon Tum	Vietnam	field collected	14.2667	107.983	Research
Shape relatedness between geographic populations of Culex tritaeniorhynchus, the primary vector of Japanese encephalitis virus: A landmark study	2011	Ayutthaya	Thailand	native	14.6	100.967	Research
Duck Tembusu virus detection and characterization from mosquitoes in duck farms, Thailand	2015-2016	Ang Thong	Thailand	field collected	14.6211	100.352	Research
Duck Tembusu virus detection and characterization from mosquitoes in duck farms, Thailand	2015-2016	Sing Buri	Thailand	field collected	14.9164	100.335	Research
Japanese encephalitis virus infection in mosquitoes reared from field-collected immatures and in wild-caught males	1985-1987	Karnataka	India	field collected	15.0172	76.3178	Research
Isolation of Japanese encephalitis virus from mosquitoes collected in Karnataka state, India from 1985 to 1987	1985-1987	Karnataka	India	field collected	15.0172	76.3178	Research
Bellary, India achieves negligible case fatality due to Japanese encephalitis despite no vaccination: an outbreak investigation in 2004	2004	Bellary	India	field collected	15.1356	76.9064	Research
First report on high-degree endophilism in Culex tritaeniorhynchus (Diptera: Culicidae) in an area endemic for Japanese encephalitis	2002	Rupanaguddi、Moka and Kollegallu in Bellary district, Karnataka,	India	field collected	15.1972	76.4156	Research
Morphological and molecular characterization of the ecological, biological and behavioural variants of the JE vector Culex tritaeniorhynchus: an assessment of its taxonomic status.	2010	Bellary district, Karnataka	India	native	15.1972	76.4156	Research
Studies on effects of indigenous plant extracts on filarial vector Culex tritaeniorhynchus Giles	2012-2013	Barkedji	Senegal	field collected	15.2806	14.8652	Research
Kédougou, Barkedji, and Djoudj villages	2013	Barkedji	Senegal	field collected	15.2833	14.2833	Research
Susceptibility studies on Culex tritaeniorhynchus Giles, 1901, to insecticides in the state of Goa	1988-1989	Goa	India	field collected	15.3469	74.0122	Research
Mosquito biting activity on humans & detection of Plasmodium falciparum infection in Anopheles stephensi in Goa, India	NA	Goa	India	field collected	15.3469	74.0122	Research
Breeding habitats of mosquitoes in Goa	1986-1987	Goa	India	field collected	15.3469	74.0122	Research
MOSQUITOES OF GOA INDIA	1983	Goa	India	field collected	15.3469	74.0122	Research
Culex/ mosquitoes (Diptera: Culicidae) recorded along the Nile River in central and northern Sudan, with a key for the identification of all species of the genus known to occur in the country	2012-2019	Khartoum	Sudan	native（first record in central Sudan）	15.5014	32.5725	Research
Longitudinal studies of Japanese encephalitis virus infection in vector mosquitoes in Kurnool district, Andhra Pradesh, South India	2002-2006	Kurnool, Andhra Pradesh	India	field collected	15.5256	77.9586	Research
The effects of climatic factors on the distribution and abundance of Japanese encephalitis vectors in Kurnool district of Andhra Pradesh, India	2002-2006	Kurnool, Andhra Pradesh	India	field collected	15.5256	77.9586	Research
Additional isolations of Japanese encephalitis virus from the Philippines	NA/around 1980	San Jose, Nueva Ecija, South Central Luzon	Philippines	field collected	15.8017	120.989	Research
Species Diversity, Abundance, and Host Preferences of Mosquitoes (Diptera: Culicidae) in Two Different Ecotypes of Madagascar With Recent RVFV Transmission	2011	Ambalafety	Madagascar	field collected	16.0453	47.6456	Research
Species Diversity, Abundance, and Host Preferences of Mosquitoes (Diptera: Culicidae) in Two Different Ecotypes of Madagascar With Recent RVFV Transmission	2011	Mampikony	Madagascar	field collected	16.0839	47.6403	Research
Species Diversity, Abundance, and Host Preferences of Mosquitoes (Diptera: Culicidae) in Two Different Ecotypes of Madagascar With Recent RVFV Transmission	2011	Bekoratsaka	Madagascar	field collected	16.1067	47.4939	Research
Feeding behaviour of potential vectors of West Nile virus in Senegal	2008-2009	Ross Bethio	Senegal	field collected	16.2767	-16.1392	Research
Impact of weather variables on mosquitoes infected with Japanese encephalitis virus in Kurnool district, Andhra Pradesh	2002-2006	Kurnool district,Andhra Pradesh	India	field collected	16.3833	78.0833	Research
Kédougou, Barkedji, and Djoudj villages	2013	The Djoudj National Bird Sanctuary	Senegal	field collected	16.5	16.1667	Research
Ecology and habitat characterization of mosquitoes in Saudi Arabia	2009-2010	Jezan	Kingdom of Saudi Arabia	field collected	16.8986	42.5883	Research
Isolation of Japanese encephalitis virus from the Republic of the Philippines	1977	Tagudin, Ilocos Sur	Philippines	field collected	16.9464	120.463	Research
Ecological niche modeling and land cover risk areas for rift valley fever vector, culex tritaeniorhynchus giles in Jazan, Saudi Arabia	2012	Jazan	Saudi Arabia	field collected	17.0908	42.4631	Research
The 2000 epidemic of Rift Valley fever in Saudi Arabia: mosquito vector studies	2000	Jizan Region	Saudi Arabia	field collected	17.0908	42.4631	Research
Monitoring of Japanese encephalitis virus infection in mosquitoes (Diptera: Culicidae) at Guandu Nature Park, Taipei, 2002-2004	2002-2004	Taipei, Taiwan	China	field collected	17.3147	145.486	Research
Isolation of Japanese encephalitis virus from mosquitoes collected in Northern Taiwan between 1995 and 1996	1995-1996	Taipei, Taiwan	China	field collected	17.3147	145.486	Research
Outdoor resting preference of Culex tritaeniorhynchus, the vector of Japanese encephalitis in Warangal and Karim Nagar districts, Andhra Pradesh	2003	Warangal district, Andhra Prades	India	field collected	17.9581	79.6042	Research
Identifying the main mosquito species in China based on DNA barcoding	2009-2010	Mangrove nature reserve, Hainan	China	field collected	18.2875	109.49	Research
Insecticide resistance status of three vectors of Japanese encephalitis in east central India	2017	Malkangiri	India	field collected	18.35	81.9	Research
Entomological factors in relation to the occurrence of Japanese encephalitis in Malkangiri district, Odisha State, India	2015-2016	Malkangiri, Odisha State	India	field collected	18.3503	81.8883	Research
Study of mosquito fauna in rice ecosystems around Hanoi, northern Vietnam	2009	Hanoi	Vietnam	field collected	18.3506	81.8903	Research
Outdoor resting preference of Culex tritaeniorhynchus, the vector of Japanese encephalitis in Warangal and Karim Nagar districts, Andhra Pradesh	2003	Karimnagar district, Andhra Prades	India	field collected	18.4347	79.1331	Research
Comparisons of rice field mosquito (Diptera: Culicidae) abundance among areas with different agricultural practices in northern Thailand	1992-1993	Nong Tong	Thailand	field collected	18.6108	98.9469	Research
Characterization of two Japanese encephalitis virus strains isolated in Thailand	1992	Chiang Mai	Thailand	field collected	18.7942	98.9564	Research
Effects of rice culture practices on the abundance of Culex mosquitoes (Diptera:Culicidae) in northern Thailand	1991-1993	Chiangmai	Thailand	field collected	18.7942	98.9564	Research
Identification of a flavivirus isolated from mosquitos in Chiang Mai Thailand	1992	Chiang Mai	Thailand	field collected	18.7942	98.9564	Research
Studies on the Japanese encephalitis vectors in Amphoe Muang, Chiang Mai, Northern Thailand	1987-1988	Chiang Mai	Thailand	field collected	18.7942	98.9564	Research
Insecticide resistance status of three vectors of Japanese encephalitis in east central India	2017	Koraput	India	field collected	18.82	82.72	Research
Host Feeding Patterns of Mosquitoes in a Rural Malaria-Endemic Region in Hainan Island, China	2010	Wangxia, Hainan	China	field collected	18.9989	109.155	Research
Host Feeding Patterns of Mosquitoes in a Rural Malaria-Endemic Region in Hainan Island, China	2010	Wangxia, Hainan	China	field collected	19.0033	109.15	Research
Isolation and identification of Arbovirus in Hainan province, 2017-2018	2017-2018	Hainan	China	field collected	19.1531	109.933	Research
Comparisons of rice field mosquito (Diptera: Culicidae) abundance among areas with different agricultural practices in northern Thailand	1992-1993	Mae Taeng	Thailand	field collected	19.1533	98.9097	Research
Insecticide resistance status of three vectors of Japanese encephalitis in east central India	2017	Rayagada	India	field collected	19.17	83.42	Research
Mosquito Diversity and Population Genetic Structure of Six Mosquito Species From Hainan Island	2018-2019	Qionghai, Hainan	China	Invaded（种群扩张）	19.2225	110.422	Research
Identifying the main mosquito species in China based on DNA barcoding	2009-2010	Limushan, Hainan	China	field collected	19.2662	109.793	Research
Identifying the main mosquito species in China based on DNA barcoding	2009-2010	Changjiang, Hainan	China	field collected	19.2981	109.056	Research
Mosquito Diversity and Population Genetic Structure of Six Mosquito Species From Hainan Island	2018-2019	Tunchang, Hainan	China	Invaded（种群扩张）	19.3628	110.039	Research
Mosquito Diversity and Population Genetic Structure of Six Mosquito Species From Hainan Island	2018-2019	Danzhou, Hainan	China	Invaded（种群扩张）	19.5522	109.349	Research
The Toxic Effect of Cypermethrin-impregnated Bed Nets against Anopheles sinensis and Culex tritaeniorhynchus in the Experimental Hut	1993	Haikou, Hainan	China	field collected	19.9331	110.221	Research
Mosquito Diversity and Population Genetic Structure of Six Mosquito Species From Hainan Island	2018-2019	Haikou, Hainan	China	Invaded（种群扩张）	20.0119	110.318	Research
Spatial distribution modeling of Stegomyia aegypti and Culex tritaeniorhynchus (Diptera: Culicidae) in Al-bahah Province, Kingdom of Saudi Arabia	2013-2014	Albahah	Kingdom of Saudi Arabia	field collected	20.1442	41.4894	Research
Seasonality of indoor resting mosquitoes in a broken-forest ecosystem of north-western Orissa	NA/around 1993	Orissa	India	field collected	20.1908	84.4358	Research
Epidemic situation analysis of Japanese encephalitis in 2005	2005	Guizhou	China	field collected	20.1908	84.4358	Research
Shape relatedness between geographic populations of Culex tritaeniorhynchus, the primary vector of Japanese encephalitis virus: A landmark study	2011	Thai Binh,	Vietnam	native	20.6333	106.267	Research
Surveillance of Japanese encephalitis virus infection in mosquitoes in Vietnam from 2006 to 2008	2006-2008	Do Son town in Hai Phong city	Vietnam	field collected	20.7167	106.75	Research
Surveillance of Japanese encephalitis virus infection in mosquitoes in Vietnam from 2006 to 2008	2006-2008	Cat Que, Ha Tay	Vietnam	field collected	20.9667	105.767	Research
Isolation of a newly recognized alphavirus from mosquitoes in Vietnam and evidence for human infection and disease	NA/around 1995	Me Tri village, Hanoi	Vietnam	field collected	21.0139	105.78	Research
Shape relatedness between geographic populations of Culex tritaeniorhynchus, the primary vector of Japanese encephalitis virus: A landmark study	2011	Hanoi	Vietnam	native	21.0667	106.1	Research
Spatial distribution of Culex mosquito abundance and associated risk factors in Hanoi, Vietnam	2018	Hanoi	Vietnam	field collected	21.0667	106.1	Research
Surveillance of Japanese encephalitis virus infection in mosquitoes in Vietnam from 2006 to 2008	2006-2008	Quang Trung, Ha Tay	Vietnam	field collected	21.2167	105.817	Research
Isolation of Totivirus from Culex tritaeniorhynchus in Yunnan province, China	2011	Manlie village, Xishuangbanna Dai Autonomous Prefecture, Yunnan	China	field collected	21.2922	101.302	Research
Mosquito fauna (Diptera: Culicidae) and seasonal activity in Makka Al Mukarramah Region, Saudi Arabia	2004-2006	Makka Al Mukarramah Region	Saudi Arabia	field collected	21.4358	39.8464	Research
Detection of Quang Binh virus from mosquitoes in China	2007-2010	Mengla County, Yunnan	China	field collected	21.4592	101.565	Research
First isolation of quang binh-like virus from mosquitoes in China	2012	Daluo,Menghai County	China	field collected	21.6961	100.053	Research
Distribution of Mosquitoes and Mosquito-Borne Arboviruses in Yunnan Province near the China–Myanmar–Laos Border	2005-2006	Manxi (Daluo Town)	China	field collected	21.7044	100.047	Research
Distribution of Mosquitoes and Mosquito-Borne Arboviruses in Yunnan Province near the China–Myanmar–Laos Border	2005-2006	Manguo (Menghun Town)	China	field collected	21.8015	100.391	Research
Distribution of Mosquitoes and Mosquito-Borne Arboviruses in Yunnan Province near the China–Myanmar–Laos Border	2005-2006	Menghun, Yunnan	China	field collected	21.8404	100.386	Research
Isolation and genomic characterization of Culex flaviviruses from mosquitoes in Myanmar	2014	Mandalay Region	Myanmar	field collected	21.9372	95.8489	Research
Distribution of Mosquitoes and Mosquito-Borne Arboviruses in Yunnan Province near the China–Myanmar–Laos Border	2005-2006	Manen (Mengzhe Town)	China	field collected	21.944	100.364	Research
Distribution of Mosquitoes and Mosquito-Borne Arboviruses in Yunnan Province near the China–Myanmar–Laos Border	2005-2006	Menghai County, Yunnan	China	field collected	21.9573	100.453	Research
Distribution of Mosquitoes and Mosquito-Borne Arboviruses in Yunnan Province near the China–Myanmar–Laos Border	2005-2006	Mengzhe, Yunnan	China	field collected	21.9857	100.267	Research
Japanese Encephalitis Virus in Mosquitoes and Swine in Yunnan Province, China 2009–2010	2009-2010	Jinghong, Yunnan	China	field collected	22.0001	100.772	Research
Japanese encephalitis virus in mosquitoes and swine in Yunnan province, China 2009-2010	2009- 2010	Jing Hong, Yunnan	China	field collected	22.0219	100.972	Research
Species Diversity, Abundance, and Host Preferences of Mosquitoes (Diptera: Culicidae) in Two Different Ecotypes of Madagascar With Recent RVFV Transmission	2011	Andranovory	Madagascar	field collected	22.1361	44.2714	Research
Urbanization and its effects on the ecology of mosquitoes in Macau, Southeast Asia	around 1994	Macau	China	field collected	22.1617	113.57	Research
Retrospective analysis of epidemiological investigation of Japanese encephalitis outbreak occurred in Rourkela, Orissa, India	1993	Rourkela, Orissa	India	field collected	22.2131	84.8239	Research
Complete genome sequence of a novel negevirus isolated from Culex tritaeniorhynchus in China	2011	Manglie, Yunnan	China	field collected	22.2394	99.3922	Research
Study on the Resistance of Culex tritaeniorhynchus to DDT and Deltamethrin in Yunnan Province	NA/around 2015	Menglian, Yunnan	China	field collected	22.3119	99.4597	Research
Characterized Distribution of Culex tritaeniorhynchus and Their Natural Infection with Japanese Encephalitis Virus in Yunnan Province	1999	Menglian County , Yunnan	China	field collected	22.3291	99.5841	Research
Detection of Quang Binh virus from mosquitoes in China	2007-2010	Puwen County, Yunnan	China	field collected	22.5041	101.059	Research
Complete Genomic and Ultrastructural Analysis of a Nam Dinh Virus Isolated from Culex pipiens quinquefasciatus in China	2009-2011	Shenzhen, Guangdong	China	field collected	22.5431	114.058	Research
Molecular Epidemiology of Japanese Encephalitis Virus in Mosquitoes in Taiwan during 2005–2012	2005-2012	Pingtung, Taiwan	China	field collected	22.5519	120.549	Research
Study on the Resistance of Culex tritaeniorhynchus to DDT and Deltamethrin in Yunnan Province	NA/around 2015	Jiangcheng, Yunnan	China	field collected	22.6264	101.768	Research
Molecular Epidemiology of Japanese Encephalitis Virus in Mosquitoes in Taiwan during 2005–2012	2005-2012	Kaohsiung, Taiwan	China	field collected	22.6272	120.301	Research
Investigation of infectious status of Japanese encephalitis virus in mosquitoes in high JE prevalence areas of Guangxi Province	2006-2007	Beiliu, Guangxi	China	field collected	22.7083	110.354	Research
Species Diversity, Abundance, and Host Preferences of Mosquitoes (Diptera: Culicidae) in Two Different Ecotypes of Madagascar With Recent RVFV Transmission	2011	Ankililoaka	Madagascar	field collected	22.7178	43.6244	Research
Comparison of vector competence for West Nile virus of colonized populations of Culex tritaeniorhynchus from southern Asia and the Far East	NA/around 1979	Khulna	Bangladesh	field collected	22.8453	89.5325	Research
Detection of Quang Binh virus from mosquitoes in China	2007-2010	Masupo County, Yunnan	China	field collected	23.1257	104.703	Research
Investigation of infectious status of Japanese encephalitis virus in mosquitoes in high JE prevalence areas of Guangxi Province	2006-2007	Jingxi, Guangxi	China	field collected	23.1341	106.418	Research
Molecular Epidemiology of Japanese Encephalitis Virus in Mosquitoes in Taiwan during 2005–2012	2005-2012	Xiaying, Tainan, Taiwan	China	field collected	23.2293	120.269	Research
Characterization and mosquitocidal potency of a Bacillus thuringiensis strain of rice field soil of Burdwan, West Bengal, India	NA	Burdwan, West Bengal	India	field collected	23.2461	87.8661	Research
Study on target resistance for important insecticides and susceptibility to Japanese B encephalitis virus in the mosquito, Culex tritaeniorhynchus	2012	Heshun Village, Foshan, Guangdong	China	field collected	23.2584	113.132	Research
A recent survey of mosquito fauna in Guandong Province, southern China, with a review of past records	2004-2006	Shantou, Guangdong	China	field collected	23.354	116.682	Research
Investigation of infectious status of Japanese encephalitis virus in mosquitoes in high JE prevalence areas of Guangxi Province	2006-2007	Napo County, Guangxi	China	field collected	23.3874	105.832	Research
Investigation of infectious status of Japanese encephalitis virus in mosquitoes in high JE prevalence areas of Guangxi Province	2006-2007	Guiping, Guangxi	China	field collected	23.3943	110.079	Research
Species Diversity, Abundance, and Host Preferences of Mosquitoes (Diptera: Culicidae) in Two Different Ecotypes of Madagascar With Recent RVFV Transmission	2011	Ankilibe	Madagascar	field collected	23.3978	43.7419	Research
Distribution of Mosquitoes and Mosquito-Borne Arboviruses in Yunnan Province near the China–Myanmar–Laos Border	2005-2006	Daluo, Yunnan	China	field collected	23.4018	102.159	Research
Study on target resistance for important insecticides and susceptibility to Japanese B encephalitis virus in the mosquito, Culex tritaeniorhynchus	2012	Qudong Village, Guangzhou, Guangdong	China	field collected	23.4309	113.5	Research
Characterized Distribution of Culex tritaeniorhynchus and Their Natural Infection with Japanese Encephalitis Virus in Yunnan Province	1999	Shuangjiang County , Yunnan	China	field collected	23.4734	99.8276	Research
Molecular epidemiology of Japanese encephalitis virus in mosquitoes in Taiwan during 2005-2012	2005-2012	Taiwan	China	field collected	23.4856	120.084	Research
Japanese encephalitis virus in Northern Taiwan, 1969-1973	1969-1973	Taiwan	China	field collected	23.4856	120.084	Research
Rates of infection with Japanese encephalitis virus of two culicine species of mosquito in Taiwan	1969	Taiwan	China	field collected	23.4856	120.084	Research
Detection of Quang Binh virus from mosquitoes in China	2007-2010	Jinggu County, Yunnan	China	field collected	23.4972	100.703	Research
Molecular Epidemiology of Japanese Encephalitis Virus in Mosquitoes in Taiwan during 2005–2012	2005-2012	Yunlin, Taiwan	China	field collected	23.5628	120.24	Research
Study on the Resistance of Culex tritaeniorhynchus to DDT and Deltamethrin in Yunnan Province	2013-2014	Lijiang Town, Yuxi, Yunnan	China	field collected	23.5941	102.003	Research
Study on the Resistance of Culex tritaeniorhynchus to DDT and Deltamethrin in Yunnan Province	NA/around 2015	Yuanjiang, Yunnan	China	field collected	23.6058	102.012	Research
Influence of the blood sources on indoor spatial distribution of Japanese encephalitis vectors	NA/around 2008	Qingyuan, Guangdong	China	field collected	23.6664	113.046	Research
Dynamics of mosquito populations during rapid urbanization in Qingyuan city,Guangdong province	2006-2009	Qingyuan, Guangdong	China	field collected	23.6817	113.056	Research
Investigation of infectious status of Japanese encephalitis virus in mosquitoes in high JE prevalence areas of Guangxi Province	2006-2007	Mashan County, Guangxi	China	field collected	23.7081	108.177	Research
A new Tanay virus isolated from mosquitoes in Guangxi, China	2013	Mashan, Guangxi	China	field collected	23.7161	108.11	Research
Investigation of infectious status of Japanese encephalitis virus in mosquitoes in high JE prevalence areas of Guangxi Province	2006-2007	Du'an County, Guangxi	China	field collected	23.9326	108.105	Research
Molecular Epidemiology of Japanese Encephalitis Virus in Mosquitoes in Taiwan during 2005–2012	2005-2012	Hualien, Taiwan	China	field collected	23.9871	121.602	Research
Isolation and full-length genome analysis of mosquito-borne Manzanilla virus from Yunnan Province, China	2010	Ruili, Yunnan	China	field collected	24.0039	97.8494	Research
Detection of Quang Binh virus from mosquitoes in China	2007-2010	Zhenyuan County, Yunnan	China	field collected	24.0044	101.109	Research
Mosquitoes of Western Yunnan Province, China: seasonal abundance, diversity, and arbovirus associations	2010	Ruili, Yunnan	China	field collected	24.0128	97.8519	Research
Distribution of Mosquitoes and Mosquito-Borne Viruses along the China-Myanmar Border in Yunnan Province	2007	Ruili, Yunnan	China	field collected	24.0128	97.8519	Research
Detection of Quang Binh virus from mosquitoes in China	2007-2010	Xinping County, Yunnan	China	field collected	24.0711	101.99	Research
Sindbis virus isolations from Saudi Arabian mosquitoes	1979-1980	Eastern	Saudi Arabia	field collected	24.1097	50.1539	Research
Molecular Epidemiology of Japanese Encephalitis Virus in Mosquitoes in Taiwan during 2005–2012	2005-2012	Taichung, Taiwan	China	field collected	24.1477	120.674	Research
Distribution of Mosquitoes and Mosquito-Borne Viruses along the China-Myanmar Border in Yunnan Province	2007	Longchuan County, Yunnan	China	field collected	24.1829	97.7921	Research
Susceptibility of mosquitoes in central Taiwan to natural infections of Dirofilaria immitis	1997-1998	Taichung, Taiwan	China	field collected	24.22	120.956	Research
Study on the Resistance of Culex tritaeniorhynchus to DDT and Deltamethrin in Yunnan Province	NA/around 2015	Mangshi, Yunnan	China	field collected	24.37	98.3736	Research
Isolation and Genetic Characterization of Mangshi Virus: A Newly Discovered Seadornavirus of the Reoviridae Family Found in Yunnan Province, China	2013	Mangshi City, Yunnan	China	field collected	24.37	92.5369	Research
The Status of Susceptibility of Japanese Encephalitis Vectors to Insecticides in Endemic Areas of Northern Districts of West Bengal, India	2016	West Bengal	India	field collected	24.3728	87.8503	Research
Sampling Design Influences the Observed Dominance of Culex tritaeniorhynchus: Considerations for Future Studies of Japanese Encephalitis Virus Transmission	2013	Rajshahi District, Rajshshi Division	Bangladesh	field collected	24.4203	88.6256	Research
Mosquitoes of Western Yunnan Province, China: seasonal abundance, diversity, and arbovirus associations	2010	Mangshi, Yunnan	China	field collected	24.4337	98.5881	Research
Mosquitoes of Western Yunnan Province, China: Seasonal Abundance, Diversity, and Arbovirus Associations	2010	Mangshi, Yunnan	China	field collected	24.4337	98.5881	Research
Evaluation of permethrin-impregnated mosquito-nets against mosquitoes in China	1986	Yishan County, Guangxi , China,	China	field collected	24.4342	108.548	Research
Investigation on mosquitoes and mosquito-borne viruses in Dehong prefecture, Yunnan province, 2007 and 2010	2007-2010	Dehong prefecture	China	field collected	24.4397	98.5728	Research
Detection of Quang Binh virus from mosquitoes in China	2007-2010	Jingdong County, Yunnan	China	field collected	24.4467	100.834	Research
Identification of Culex vishnui Subgroup (Diptera: Culicidae) Mosquitoes from the Ryukyu Archipelago, Japan: Development of a Species-Diagnostic Polymerase Chain Reaction Assay Based on Sequence Variation in Ribosomal DNA Spacers	1996	Yona Island	Japan	native	24.4558	122.989	Research
Evaluation of permethrin-impregnated mosquito-nets against mosquitoes in China	1986	Yishan County, Guangxi	China	field collected	24.4852	108.636	Research
Detection of Quang Binh virus from mosquitoes in China	2007-2010	Fengqing County, Yunnan	China	field collected	24.5804	99.9284	Research
Isolation and Identification for Arboviruses isolated in mosquitoes collected in Shanxi Gansu and Jiangxi Provinces	2008	Yang Village, Ganzhou, Jiangxi	China	field collected	24.625	114.618	Research
Isolation of Japanese encephalitis virus from mosquitoes collected in Northern Taiwan between 1995 and 1996	1995-1996	Chunan, Miaoli County, Taiwan	China	field collected	24.6942	120.882	Research
Sampling Design Influences the Observed Dominance of Culex tritaeniorhynchus: Considerations for Future Studies of Japanese Encephalitis Virus Transmission	2013	Chapai Nawabganj District, Rajshshi Division	Bangladesh	field collected	24.695	88.2608	Research
Molecular Epidemiology of Japanese Encephalitis Virus in Mosquitoes in Taiwan during 2005–2012	2005-2012	Yilan, Taiwan	China	field collected	24.7021	121.805	Research
Characterized Distribution of Culex tritaeniorhynchus and Their Natural Infection with Japanese Encephalitis Virus in Yunnan Province	1999	Yingjiang County, Yunnan	China	field collected	24.7052	97.9319	Research
Distribution of Mosquitoes and Mosquito-Borne Viruses along the China-Myanmar Border in Yunnan Province	2007	Zhedao Town, Lianghe County, Yunnan	China	field collected	24.8068	98.2963	Research
Distribution of Mosquitoes and Mosquito-Borne Viruses along the China-Myanmar Border in Yunnan Province	2007	Hexi Town, Lianghe County, Yunnan	China	field collected	24.8525	98.3074	Research
Distribution of Mosquitoes and Mosquito-Borne Viruses along the China-Myanmar Border in Yunnan Province	2007	Yongle Village, Tengchong, Yunnan	China	field collected	24.9582	98.5309	Research
Molecular Epidemiology of Japanese Encephalitis Virus in Mosquitoes in Taiwan during 2005–2012	2005-2012	Yingge, Taipei, Taiwan	China	field collected	24.9615	121.343	Research
Seasonal infection of Culex mosquitos and swine with Japanese encephalitis virus	1971	Taoyuan, Taiwan	China	field collected	24.9742	121.211	Research
Seasonal infection of Culex mosquitos and swine with Japanese encephalitis virus	1970-1971	Taoyuan County, Taiwan	China	field collected	24.9936	121.301	Research
Distribution of Mosquitoes and Mosquito-Borne Viruses along the China-Myanmar Border in Yunnan Province	2007	Dazhuang Village, Tengchong, Yunnan	China	field collected	25.0243	98.4561	Research
Detection of Quang Binh virus from mosquitoes in China	2007-2010	Nanjian County, Yunnan	China	field collected	25.0435	100.509	Research
Spiroplasma taiwanense sp. nov. from Culex tritaeniorhynchus Mosquitoes Collected in Taiwan	1981	Taishan (near Taipei)	China	field collected	25.0525	121.412	Research
Distribution of Mosquitoes and Mosquito-Borne Viruses along the China-Myanmar Border in Yunnan Province	2007	Youdeng Village, Tengchong, Yunnan	China	field collected	25.0659	98.5213	Research
Comparisons of rice field mosquito (Diptera: Culicidae) abundance among areas with different agricultural practices in northern Thailand	1992-1993	Mae Joh	Thailand	field collected	25.0836	119.139	Research
A longitudinal study of the prevalence of Japanese encephalitis virus in adult and larval Culex tritaeniorhynchus mosquitoes in northern Taiwan	around1989	Taipei, Taiwan	China	field collected	25.0853	121.561	Research
Comparison of the efficacy of CO2-baited and unbaited light traps, gravid traps, backpack aspirators, and sweep net collections for sampling mosquitoes infected with Japanese encephalitis virus	2006	Taipei, Taiwan	China	field collected	25.0853	121.561	Research
VARIATION IN SUSCEPTIBILITY AMONG COLONY STRAINS OF CULEX TRITAENIORHYNCHUS TO JAPANESE ENCEPHALITIS VIRUS INFECTION	1971	Taipei City, Taiwan	China	field collected	25.0853	121.561	Research
Distribution of Mosquitoes and Mosquito-Borne Viruses along the China-Myanmar Border in Yunnan Province	2007	Shilangba Village, Tengchong, Yunnan	China	field collected	25.0891	98.4881	Research
Detection of Quang Binh virus from mosquitoes in China	2007-2010	Baoshan County, Yunnan	China	field collected	25.1122	99.1617	Research
Vector Mosquito Ecology and Japanese Encephalitis Virus Genotype III Strain Detection from Culex tritaeniorhynchus and Pig in Huaihua, China	2007-2010	Yunnan	China	field collected	25.1825	101.863	Research
Detection of Quang Binh virus from mosquitoes in China	2007- 2010	Yunnan	China	field collected	25.1825	101.863	Research
Distribution of arboviruses and mosquitoes in northwestern Yunnan Province, China	2005-2006	Yunnan	China	field collected	25.1825	101.863	Research
Comparison of vector competence for West Nile virus of colonized populations of Culex tritaeniorhynchus from southern Asia and the Far East	NA/around 1979	Karachi	Pakistan	field collected	25.1931	67.1553	Research
Distribution of Mosquitoes and Mosquito-Borne Viruses along the China-Myanmar Border in Yunnan Province	2007	Hongmu Village, Tengchong, Yunnan	China	field collected	25.2126	98.6597	Research
Molecular epidemiology of mosquito-borne viruses at the China-Myanmar border: discovery of a potential epidemic focus of Japanese encephalitis	2018	Tengchong, Yunnan	China	field collected	25.2403	98.4314	Research
Investigation on Natural Infection of Curiosa grosvenorii from Culex tritaeniorhynchus in Paddy Field, Libo County, Guizhou Province	1987	Libo County, Guizhou	China	field collected	25.4106	107.886	Research
Spatial Distribution of Culex tritaeniorhynchus Giles, 1901 (Diptera: Culicidae) in Relation to Pigsties and Other Geo-environmental Features in Dao County, Hunan Province, China	2019	Dao County, Hunan	China	field collected	25.4992	111.612	Research
Vector Competence of Five Common Mosquito Species in the People’s Republic of China for Western Equine Encephalitis Virus	2001	Dali, Yunnan	China	field collected	25.6064	100.268	Research
Surveillance for Culex tritaeniorhynchus in China, 2006－2012	2006-2012	Chenzhou, Hunan	China	field collected	25.7705	113.015	Research
Detection of Quang Binh virus from mosquitoes in China	2007-2010	Lushui County, Yunnan	China	field collected	25.8228	98.8579	Research
Sampling Design Influences the Observed Dominance of Culex tritaeniorhynchus: Considerations for Future Studies of Japanese Encephalitis Virus Transmission	2013	Naogaon District, Rajshshi Division	Bangladesh	field collected	25.8742	88.7669	Research
Identification of Culex vishnui Subgroup (Diptera: Culicidae) Mosquitoes from the Ryukyu Archipelago, Japan: Development of a Species-Diagnostic Polymerase Chain Reaction Assay Based on Sequence Variation in Ribosomal DNA Spacers	1996	Okinawa Island	Japan	native	25.9656	127.133	Research
Mosquito biodiversity patterns around urban environments in South-central okinawa island, Japan	2007-2008	Okinawa Island	Japan	native	25.9656	127.133	Research
VIRUS ISOLATIONS FROM MOSQUITOES IN OKINAWA.	around 1964	Okinawa	Japan	field collected	25.9656	127.133	Research
Identification of the Host Range of Culex Tritaeniorhynchus Mosquitoes on Okinawa, Ryukyu Islands	around 1968	Okinawa Island	Japan	native	25.9656	127.133	Research
Study on inhibiting effect of 14 insecticides on esterase of Culex tritaeniorhynchus from five geographic populations	NA/around 1989	Fuzhou, Fujian	China	field collected	26.05	119.318	Research
Genotype I Japanese encephalitis virus is the main genotype in mosquito in Fujian province	2010	Fuzhou, Fujian	China	field collected	26.05	119.318	Research
Genotype I Japanese encephalitis virus is the main genotype in mosquito in Fujian province	2010	Fuzhou, Fujian	China	field collected	26.0744	119.296	Research
Characterized Distribution of Culex tritaeniorhynchus and Their Natural Infection with Japanese Encephalitis Virus in Yunnan Province	1999	Eryuan County , Yunnan	China	field collected	26.1111	99.951	Research
Mosquito abundance and pig seropositivity as a correlate of Japanese encephalitis in human population in Assam, India	2015-2016	Kamrup, Assam	India	field collected	26.1575	91.3736	Research
Genotype I Japanese encephalitis virus is the main genotype in mosquito in Fujian province	2010	Sanming, Fujian	China	field collected	26.2519	117.63	Research
Investigation on Mosquito-Borne Viruses at Lancang River and Nu River Watersheds in Southwestern China	2007- 2010	Lancang River, Yunnan	China	field collected	26.3422	99.1714	Research
Distribution and phylogenetic analysis of Culex flavivirus in mosquitoes in China	2004-2012	Sanming, Fujian	China	field collected	26.3558	117.202	Research
A QUANTITATIVE INVESTIGATION OF THE SEASONAL OCCURRENCE OF CULEX-TRITAENIORHYNCHUS IN OKINAWA	1965-1974	Kadena, Okinawa	Japan	field collected	26.3736	127.764	Research
Taxonomic and Phylogeneic Study on the Genus Culex (Diptera: Culicidae) from Southwestern China	2012	Leishan County, Guizhou	China	field collected	26.3758	108.082	Research
Surveillance of adult mosquito vectors of Japanese encephalitis in rural areas of Guiyang city	2007-2008	Huaxi District, Guiyang, Guizhou	China	field collected	26.4098	106.67	Research
Surveillance of adult mosquito vectors of Japanese encephalitis in rural areas of Guiyang city	2007-2008	Qingzhen, Guizhou	China	field collected	26.5561	106.471	Research
Detection of Quang Binh virus from mosquitoes in China	2007-2010	Heqing County, Yunnan	China	field collected	26.5602	100.176	Research
Surveillance of adult mosquito vectors of Japanese encephalitis in rural areas of Guiyang city	2007-2008	Jinyang District, Guiyang, Guizhou	China	field collected	26.6015	106.622	Research
Species composition, seasonal occurrence, habitat preference and altitudinal distribution of malaria and other disease vectors in eastern Nepal	2012-2013	Morang	Nepal	field collected	26.6106	87.4644	Research
Phylogenetic Characterization of a Novel Insect-Specific Flavivirus Detected in a Culex Pool, Collected from Assam, India	NA	Tezpur, Assam	India	field collected	26.63	92.8	Research
Distribution and phylogenetic analysis of Culex flavivirus in mosquitoes in China	2004-2012	Nanping, Fujian	China	field collected	26.6417	118.178	Research
Entomological and serological investigation of Japanese encephalitis in endemic area of eastern Uttar Pradesh, India	2010-2013	Gorakhpur, Uttar Pradesh	India	field collected	26.6661	83.3747	Research
Malathion Resistance Status and Mutations in Acetylcholinesterase Gene (Ace) in Japanese Encephalitis and Filariasis Vectors from Endemic Area in India	NA	Gorakhpur	India	field collected	26.7606	83.3732	Research
Survey on biodiversity of mosquito in different gabitats in Qingshui River Tianzhu Valley Guizhou Province	2012	Yuankou Town, Guizhou	China	field collected	26.8243	109.404	Research
Detection of Quang Binh virus from mosquitoes in China	2007-2010	Fugong County, Yunnan	China	field collected	26.9018	98.8691	Research
Mosquito abundance and pig seropositivity as a correlate of Japanese encephalitis in human population in Assam, India	2015-2016	Sivasagar, Assam	India	field collected	26.9753	94.6494	Research
Detection of West Nile virus in six mosquito species in synchrony with seroconversion among sentinel chickens in India	2014-2017	Sivasagar	India	field collected	26.9826	94.6425	Research
Species composition, seasonal occurrence, habitat preference and altitudinal distribution of malaria and other disease vectors in eastern Nepal	2012-2013	Dhankuta	Nepal	field collected	26.9842	87.3253	Research
Surveillance of adult mosquito vectors of Japanese encephalitis in rural areas of Guiyang city	2007-2008	Kaiyang County, Guiyang, Guizhou	China	field collected	27.0577	106.965	Research
Survey on biodiversity of mosquito in different gabitats in Qingshui River Tianzhu Valley Guizhou Province	2012	Wengdong Town, Guizhou	China	field collected	27.0763	109.418	Research
Emergence of Zika Virus in Culex tritaeniorhynchus and Anopheles sinensis Mosquitoes in China	2018	Yongfeng,Jiangxi	China	native	27.08	115.607	Research
Surveillance of adult mosquito vectors of Japanese encephalitis in rural areas of Guiyang city	2007-2008	Xifeng County, Guiyang, Guizhou	China	field collected	27.0905	106.74	Research
Species composition, seasonal occurrence, habitat preference and altitudinal distribution of malaria and other disease vectors in eastern Nepal	2012-2013	Terathum	Nepal	field collected	27.1322	87.5717	Research
Detection of Quang Binh virus from mosquitoes in China	2007-2010	Weixi County, Yunnan	China	field collected	27.1771	99.2871	Research
Isolation and Genome Phylogenetic Analysis of Arthropod-Borne Viruses, Including Akabane Virus, from Mosquitoes Collected in Hunan Province, China	2010-2011	Shaoyang, Hunan	China	native	27.2244	111.471	Research
Emergence of Zika Virus in Culex tritaeniorhynchus and Anopheles sinensis Mosquitoes in China	2018	Lichuan, Jiangxi	China	native	27.2752	116.941	Research
Isolation and Identification for Arboviruses isolated in mosquitoes collected in Shanxi Gansu and Jiangxi Provinces	2008	Xingfu Village, Fuzhou, Jiangxi	China	field collected	27.2872	116.938	Research
Emergence of Zika Virus in Culex tritaeniorhynchus and Anopheles sinensis Mosquitoes in China	2018	Jing Gangshan, Jiangxi	China	native	27.3294	114.41	Research
Genotype I Japanese encephalitis virus is the main genotype in mosquito in Fujian province	2010	Jianyang, Fujian	China	field collected	27.3318	118.12	Research
Emergence of Zika Virus in Culex tritaeniorhynchus and Anopheles sinensis Mosquitoes in China	2018	Anfu, ,Jiangxi	China	native	27.3366	114.41	Research
Detection of West Nile virus in six mosquito species in synchrony with seroconversion among sentinel chickens in India	2014-2018	Duliajan	India	field collected	27.3572	95.3223	Research
Isolation and Identification for Arboviruses isolated in mosquitoes collected in Shanxi Gansu and Jiangxi Provinces	2008	Shantou Village, Ji'an, Jiangxi	China	field collected	27.3737	114.629	Research
Study on the Resistance of Culex tritaeniorhynchus to DDT and Deltamethrin in Yunnan Province	NA/around 2015	Zhaoyang, Yunnan	China	field collected	27.3828	103.54	Research
Genotype I Japanese encephalitis virus is the main genotype in mosquito in Fujian province	2010	Jianyang, Fujian	China	field collected	27.4153	118.085	Research
Identifying the main mosquito species in China based on DNA barcoding	2009-2010	Zhenxiong, Yunnan	China	field collected	27.4416	104.874	Research
Detection of West Nile virus in six mosquito species in synchrony with seroconversion among sentinel chickens in India	2014-2015	Dibrugarh	India	field collected	27.4728	94.912	Research
Study on target resistance for important insecticides and susceptibility to Japanese B encephalitis virus in the mosquito, Culex tritaeniorhynchus	2012	Chihui Village, Huaihua, Hunan	China	field collected	27.481	109.954	Research
Detection of West Nile virus in six mosquito species in synchrony with seroconversion among sentinel chickens in India	2014-2016	Tinsukia	India	field collected	27.4922	95.3468	Research
Emergence of Zika Virus in Culex tritaeniorhynchus and Anopheles sinensis Mosquitoes in China	2018	Yanshan, Jiangxi	China	native	27.5247	116.68	Research
Isolation and Genome Phylogenetic Analysis of Arthropod-Borne Viruses, Including Akabane Virus, from Mosquitoes Collected in Hunan Province, China	2010-2011	Huaihua, Hunan	China	native	27.5378	109.985	Research
Emergence of Zika Virus in Culex tritaeniorhynchus and Anopheles sinensis Mosquitoes in China	2018	Xiajiang,Jiangxi	China	native	27.5869	115.209	Research
Emergence of Zika Virus in Culex tritaeniorhynchus and Anopheles sinensis Mosquitoes in China	2018	Zixi, Jiangxi	China	native	27.6938	117.045	Research
Detection of Quang Binh virus from mosquitoes in China	2007-2010	Gongshan County, Yunnan	China	field collected	27.7409	98.6659	Research
Vector Mosquito Ecology and Japanese Encephalitis Virus Genotype III Strain Detection from Culex tritaeniorhynchus and Pig in Huaihua, China	2013	Chihui Village，Huaihua County, Hunan	China	native	27.8027	110.594	Research
Isolation and Genome Phylogenetic Analysis of Arthropod-Borne Viruses, Including Akabane Virus, from Mosquitoes Collected in Hunan Province, China	2010-2011	Xiangtan, Hunan	China	native	27.8483	112.909	Research
Vector Mosquito Ecology and Japanese Encephalitis Virus Genotype III Strain Detection from Culex tritaeniorhynchus and Pig in Huaihua, China	2013	Shunxipu Village，Huaihua County, Hunan	China	native	27.9024	110.517	Research
Vector Mosquito Ecology and Japanese Encephalitis Virus Genotype III Strain Detection from Culex tritaeniorhynchus and Pig in Huaihua, China	2013	Aitouping Village，Huaihua County, Hunan	China	native	27.9355	110.003	Research
Vector Mosquito Ecology and Japanese Encephalitis Virus Genotype III Strain Detection from Culex tritaeniorhynchus and Pig in Huaihua, China	2013	Lutianchong Village，Huaihua County, Hunan	China	native	27.9688	109.634	Research
Light-trap surveillance of the community structure and seasonal fluctuation of mosquitoes in Wenzhou	2007-2008	Wenzhou, Zhejiang	China	field collected	27.9949	120.699	Research
Emergence of Zika Virus in Culex tritaeniorhynchus and Anopheles sinensis Mosquitoes in China	2018	Long-Hushan Town,Jiangxi	China	native	28.0064	116.999	Research
Isolation and Genome Phylogenetic Analysis of Arthropod-Borne Viruses, Including Akabane Virus, from Mosquitoes Collected in Hunan Province, China	2010-2011	Changsha, Hunan	China	native	28.1761	113.024	Research
Surveillance for Culex tritaeniorhynchus in China, 2006－2012	2006-2012	Changsha, Hunan	China	field collected	28.2282	112.939	Research
Autumn southward ‘return’ migration of the mosquito Culex tritaeniorhynchus in China	1991	Dongxiang ,Jiangxi	China	Invaded	28.2333	121.417	Research
Autumn southward 'return' migration of the mosquito Culex tritaeniorhynchus in China	1990	Dongxiang, Jiangxi	China	field collected	28.2476	116.603	Research
Morphological studies on adult mosquitoes (Diptera: Culicidae) and first report of the potential Zika virus vector Aedes (Stegomyia) unilineatus (Theobald, 1906) in Iran	2012-2014	Sistan and Baluchestan	Iran	field collected	28.2592	61.0547	Research
三带喙库蚊中分离的西藏环状病毒全基因序列测定及分析	2011	Kaifu District, Changsha, Hunan	China	field collected	28.2931	112.995	Research
VARIATION IN SUSCEPTIBILITY AMONG COLONY STRAINS OF CULEX TRITAENIORHYNCHUS TO JAPANESE ENCEPHALITIS VIRUS INFECTION	1972	Amami-Oshima Island	Japan	field collected	28.3197	129.428	Research
Seasonal occurrence of Japanese encephalitis vectors in Bareilly district, Uttar Pradesh, India	2016-2017	Bareilly, Uttar Pradesh	India	field collected	28.4567	79.38	Research
Mosquito Surveillance Revealed Lagged Effects of Mosquito Abundance on Mosquito-Borne Disease Transmission: A Retrospective Study in Zhejiang, China	2008-2012	Lishui, Zhejiang	China	field collected	28.4676	119.923	Research
Studies on the diversity of mosquitoes in the bamboo groves of Chishui city in Guizhou	2011	Shibao Town, Chishui, Guizhou	China	field collected	28.4959	106.174	Research
Isolation and Identification for Arboviruses isolated in mosquitoes collected in Shanxi Gansu and Jiangxi Provinces	2008	Wenquan Village, Yichun, Jiangxi	China	field collected	28.5323	114.354	Research
Incipient resistance to malathion in Culex (Culex) tritaeniorhynchus larvae from Arthala (U.P.)	around 1986	Arthala (U.P.)	India	field collected	28.6728	77.3911	Research
Serological and molecular epidemiology of Japanese Encephalitis in Zhejiang, China, 2015-2018	2015–2018	Jinyun, Zhejiang	China	field collected	28.6783	120.149	Research
Surveillance for Culex tritaeniorhynchus in China, 2006－2012	2006-2012	Nanchang, Jiangxi	China	field collected	28.6828	115.858	Research
Studies on the diversity of mosquitoes in the bamboo groves of Chishui city in Guizhou	2011	Changsha Town, Chishui, Guizhou	China	field collected	28.6839	105.995	Research
Serological and molecular epidemiology of Japanese Encephalitis in Zhejiang, China, 2015-2018	2015–2018	Xianju, Zhejiang	China	field collected	28.7292	120.613	Research
Mosquitoes, midges and related arboviruses in southeast Sichuan province	2016-2017	Hejiang, Sichuan	China	field collected	28.7378	105.955	Research
Genotype v Japanese encephalitis virus is emerging	2009	Medog, Tibet	China	field collected	28.7453	94.9253	Research
Emergence of Zika Virus in Culex tritaeniorhynchus and Anopheles sinensis Mosquitoes in China	2018	Yushan, Jiangxi	China	native	28.7547	118.147	Research
Serological and molecular epidemiology of Japanese Encephalitis in Zhejiang, China, 2015-2018	2015–2018	Wuyi, Zhejiang	China	field collected	28.7878	119.715	Research
Mosquito Surveillance Revealed Lagged Effects of Mosquito Abundance on Mosquito-Borne Disease Transmission: A Retrospective Study in Zhejiang, China	2008-2012	Linhai, Zhejiang	China	field collected	28.8454	121.131	Research
Mosquito Surveillance Revealed Lagged Effects of Mosquito Abundance on Mosquito-Borne Disease Transmission: A Retrospective Study in Zhejiang, China	2008-2012	Quzhou, Zhejiang	China	field collected	28.9701	118.859	Research
Mosquito surveillance revealed lagged effects of mosquito abundance on mosquito-borne disease transmission: a retrospective study in Zhejiang, China	2008-2012	Zhejiang	China	field collected	29.11	120.489	Research
Investigation on density and variety of mosquitoes in the surrounding area of the barrack of a unit stationed in Zhejiang province	2006	Zhejiang	China	field collected	29.11	120.489	Research
Serological and molecular epidemiology of Japanese Encephalitis in Zhejiang, China, 2015-2018	2015–2018	Jindong, Zhejiang	China	field collected	29.1494	119.799	Research
Genotype v Japanese encephalitis virus is emerging	2009	Mainling, Tibet	China	field collected	29.2447	94.1725	Research
Surveillance for Culex tritaeniorhynchus in China, 2006－2012	2006-2012	Jingdezhen, Jiangxi	China	field collected	29.2687	117.178	Research
Serological and molecular epidemiology of Japanese Encephalitis in Zhejiang, China, 2015-2018	2015–2018	Yiwu, Zhejiang	China	field collected	29.2917	120.051	Research
Mosquito Surveillance Revealed Lagged Effects of Mosquito Abundance on Mosquito-Borne Disease Transmission: A Retrospective Study in Zhejiang, China	2008-2012	Yiwu, Zhejiang	China	field collected	29.3067	120.075	Research
Isolation and Genome Phylogenetic Analysis of Arthropod-Borne Viruses, Including Akabane Virus, from Mosquitoes Collected in Hunan Province, China	2010-2011	Yueyang, Hunan	China	native	29.3175	113.176	Research
Molecular Characterization and Seroprevalence in Pigs of SC0806, a Cat Que Virus Isolated from Mosquitoes in Sichuan Province, China	2006-2008	Longchang, Sichuan	China	field collected	29.3394	105.288	Research
Molecular Characterization and Seroprevalence in Pigs of SC0806, a Cat Que Virus Isolated from Mosquitoes in Sichuan Province, China	2006-2008	Longchang, Sichuan	China	field collected	29.3642	105.239	Research
Isolation and Identification for Arboviruses isolated in mosquitoes collected in Shanxi Gansu and Jiangxi Provinces	2008	Jiangwan Village, Shangrao, Jiangxi	China	field collected	29.3691	118.053	Research
Detection of arboviruses in mosquitoes: Evidence of circulation of chikungunya virus in Iran	2018	Fars	Iran	field collected	29.4556	53.0997	Research
Mosquito Surveillance Revealed Lagged Effects of Mosquito Abundance on Mosquito-Borne Disease Transmission: A Retrospective Study in Zhejiang, China	2008-2012	Jiande, Zhejiang	China	field collected	29.4748	119.281	Research
Emergence of Zika Virus in Culex tritaeniorhynchus and Anopheles sinensis Mosquitoes in China	2018	Fuliang, Jiangxi	China	native	29.5369	117.367	Research
Genotype V Japanese Encephalitis Virus Is Emerging	2009	Nyingchi, Tibet	China	field collected	29.6491	94.3614	Research
First time detection of Japanese encephalitis virus antigen in dry and unpreserved mosquito Culex tritaeniorhynchus Giles, 1901, from Karnal district of Haryana state of India.	2005	Karnal, Haryana state	India	native	29.685	76.9883	Research
Distribution and phylogenetic analysis of Culex flavivirus in mosquitoes in China	2004-2012	Fuling, Chongqing	China	field collected	29.7031	107.389	Research
Distribution and phylogenetic analysis of Culex flavivirus in mosquitoes in China	2004-2012	Yubei, Chongqing	China	field collected	29.7181	106.631	Research
Isolation and characterization of a novel mesonivirus from Culex mosquitoes in China	2014	Xianning, Hubei	China	field collected	29.8414	114.322	Research
Mosquito Surveillance Revealed Lagged Effects of Mosquito Abundance on Mosquito-Borne Disease Transmission: A Retrospective Study in Zhejiang, China	2008-2012	Ningbo, Zhejiang	China	field collected	29.8739	121.55	Research
Surveillance for Culex tritaeniorhynchus in China, 2006－2012	2006-2012	Ya'an, Sichuan	China	field collected	29.9805	103.013	Research
Extensive genetic diversity of Rickettsiales bacteria in multiple mosquito species	2014-2015	Cixi, Zhejiang	China	field collected	30.1696	121.266	Research
Epidemic situation analysis of Japanese encephalitis in 2005	2005	Sichuan	China	field collected	30.1792	102.947	Research
Investigation of Culex tritaeniorhynchus density and Japanese encephalitis antibody levels in pig serum in Huangshi, Hubei province	2008	Huangshi, Hubei	China	field collected	30.1925	115.057	Research
Serological and molecular epidemiology of Japanese Encephalitis in Zhejiang, China, 2015-2018	2015–2018	Cixi, Zhejiang	China	field collected	30.2372	121.336	Research
A Metagenomic Survey of Viral Abundance and Diversity in Mosquitoes from Hubei Province	2013	Zhouji, Hubei	China	field collected	30.2411	112.48	Research
Mosquito Surveillance Revealed Lagged Effects of Mosquito Abundance on Mosquito-Borne Disease Transmission: A Retrospective Study in Zhejiang, China	2008-2012	Hangzhou, Zhejiang	China	field collected	30.2742	120.155	Research
Isolation and characterization of a novel mesonivirus from Culex mosquitoes in China	2014	Ezhou, Hubei	China	field collected	30.3919	114.895	Research
A metagenomic survey of viral abundance and diversity in mosquitoes from Hubei province	2013	Zhouji, Hubei	China	field collected	30.4	112.8	Research
Isolation and characterization of a novel mesonivirus from Culex mosquitoes in China	2014	Qianjiang, Hubei	China	field collected	30.4021	112.9	Research
Isolation and characterization of a novel mesonivirus from Culex mosquitoes in China	2014	Huanggang, Hubei	China	field collected	30.4536	114.872	Research
Resistance of Culex tritaeniorhynchus in Huangzhou district, Huanggang city, Hubei province, China to commonly used insecticides and the potential effect of Romanomermis wuchangensis infection on its insecticide resistance	2010	No. 1 High School of Huangzhou District, Huanggang, Hubei	China	field collected	30.4703	114.903	Research
Mosquito Surveillance Revealed Lagged Effects of Mosquito Abundance on Mosquito-Borne Disease Transmission: A Retrospective Study in Zhejiang, China	2008-2012	Haiyan, Zhejiang	China	field collected	30.5264	120.946	Research
Resistance of Culex tritaeniorhynchus to commonly used insecticides in Yangtze River areas in Anhui Province	2013	Anqing, Anhui	China	field collected	30.5319	117.115	Research
Insecticide resistance in vector mosquitoes in China	1995	Chengdu, Sichuan	China	field collected	30.5702	104.065	Research
Isolation and characterization of a novel mesonivirus from Culex mosquitoes in China	2014	Wuhan, Hubei	China	field collected	30.5927	114.305	Research
The identification of culicine mosquitoes in the Shadegan wetland in southwestern Iran	2008-2009	Shadegan, Khouzestan	Iran	native	30.6517	48.6544	Research
Resistance of Culex tritaeniorhynchus to commonly used insecticides in Yangtze River areas in Anhui Province	2013	Chizhou, Anhui	China	field collected	30.656	117.489	Research
Comparative Metagenomic Profiling of Viromes Associated with Four Common Mosquito Species in China	2014	Yichang, Hubei	China	field collected	30.6919	111.286	Research
Confirmation of Culex (Culex) tritaeniorhynchus summorosus (Diptera: Culicidae) as a separate species	2015	Chandigarh	India	native	30.735	76.7633	Research
Distribution and phylogenetic analysis of Culex flavivirus in mosquitoes in China	2004-2012	Wanzhou, Chongqing	China	field collected	30.8076	108.409	Research
Distribution and phylogenetic analysis of Culex flavivirus in mosquitoes in China	2004-2012	Zigui, Hubei	China	field collected	30.8258	110.978	Research
Surveillance for Culex tritaeniorhynchus in China, 2006－2012	2006-2012	Nanchong, Sichuan	China	field collected	30.8377	106.111	Research
A quantitative mosquito survey of 7 villages in Punjab Province, Pakistan with notes on bionomics, sampling methodology and the effects of insecticides	1976-1977	Punjab	Pakistan	field collected	30.8744	72.3542	Research
Metagenomic Virome Analysis of Culex Mosquitoes from Kenya and China	2014	Hubei	China	field collected	30.8845	112.592	Research
Appraisal on method of temperature to the first appearance of Culex tritaeniorhynchus in spring	1982-1992	Fengxian, Shanghai	China	field collected	30.8856	121.572	Research
Appraisal on method of temperature to the first appearance of Culex tritaeniorhynchus in spring	2001-2002	Fengxian, Shanghai	China	field collected	30.8856	121.572	Research
Appraisal on method of temperature to the first appearance of Culextritaeniorhynchus in spring	1982-1992	Fengxian, Shanghai	China	field collected	30.8856	121.572	Research
Appraisal on method of temperature to the first appearance of Culextritaeniorhynchus in spring	2001-2002	Fengxian, Shanghai	China	field collected	30.8856	121.572	Research
Resistance of Culex tritaeniorhynchus to commonly used insecticides in Yangtze River areas in Anhui Province	2013	Tongling, Anhui	China	field collected	30.9455	117.811	Research
Progress in studies on the overwintering of the mosquito Culex tritaeniorhynchus	1987	Fengxian, Shanghai	China	field collected	30.9951	121.447	Research
Taxonomic and Phylogeneic Study on the Genus Culex (Diptera: Culicidae) from Southwestern China	2012	Gengda Town, Sichuan	China	field collected	31.0913	103.307	Research
An investigation of Culex tritaeniorhynchus in Pudong international airdrome	2005-2007	Pudong International Airport, Shanghai	China	field collected	31.1442	121.808	Research
Epidemic situation analysis of Japanese encephalitis in 2005	2005	Hubei	China	field collected	31.1522	112.251	Research
Isolation and characterization of a novel mesonivirus from Culex mosquitoes in China	2014	Macheng, Hubei	China	field collected	31.1727	115.008	Research
A method for detecting and measuring concealed variability in the mosquito, Culex tritaeniorhynchus	1971	Balloki	Pakistan	field collected	31.1889	73.8786	Research
Dual Infections of Culex tritaeniorhynchus with West Nile Virus and Nosema algerae	around 1980	Balloki	Pakistan	field collected	31.1889	73.8786	Research
A Metagenomic Survey of Viral Abundance and Diversity in Mosquitoes from Hubei Province	2013	Xiaogan, Hubei	China	field collected	31.1981	114.106	Research
Comparative studies on diapause responses between Culex tritaeniorhynchus and Culex pipiens pallens	1989	Shanghai	China	field collected	31.2242	121.477	Research
New strains of Japanese encephalitis virus circulating in Shanghai, China after a ten-year hiatus in local mosquito surveillance	2016	Shanghai	China	field collected	31.2242	121.477	Research
Genomic sequence of a Japanese encephalitis virus isolate from southern China	2007	Shanghai	China	field collected	31.2242	121.477	Research
Study on inhibiting effect of 14 insecticides on esterase of Culex tritaeniorhynchus from five geographic populations	NA/around 1989	Shanghai	China	field collected	31.2242	121.477	Research
The relationship between the first appearance in spring and seasonal distribution of Culex tritaeniorhynchus and the meteorological conditions in Shanghai	1982-1992	Shanghai	China	field collected	31.2242	121.477	Research
The relationship between the first appearance in spring and seasonal distribution of Culex tritaeniorhynchus and the meteorological conditions in Shanghai	2001-2002	Shanghai	China	field collected	31.2242	121.477	Research
TriDyn-A simulation model of the dynamics of Culex tritaeniorhynchus populations	1991	Jiangwan, Shanghai	China	field collected	31.3167	117.5	Research
Horizontal and vertical estimates of immature survivorship for Culex tritaeniorhynchus (Diptera: Culicidae) in Pakistan	NA/around 1978	Khano-Harni, Lahore	Pakistan	field collected	31.3175	74.4064	Research
Resistance of Culex tritaeniorhynchus to commonly used insecticides in Yangtze River areas in Anhui Province	2013	Wuhu, Anhui	China	field collected	31.3528	118.433	Research
Importance of waste stabilization ponds and wastewater irrigation in the generation of vector mosquitoes in Pakistan	2001-2002	Faisalabad	Pakistan	field collected	31.4233	72.0892	Research
A mark-release-recapture experiment with Culex tritaeniorhynchus Giles	1976	Khokhar near Lahore	Pakistan	field collected	31.4261	74.2889	Research
Population dynamics of some Pakistan mosquitoes: temporal changes in reproductive status, age structure and survivorship of Anopheles culicifacies, An. stephensi and Culex tritaeniorhynchus	1976-1980	Punjabi villages, Lahore	Pakistan	field collected	31.4828	74.3342	Research
Population dynamics of some Pakistan mosquitoes: temporal changes in reproductive status, age structure and survivorship of Anopheles culicifacies, An. stephensi and Culex tritaeniorhynchus	1976-1980	Punjabi villages, Lahore	Pakistan	field collected	31.4828	74.3342	Research
Progress in studies on the overwintering of the mosquito Culex tritaeniorhynchus	1987	Wuxi, Jiangsu	China	field collected	31.4911	120.312	Research
Observation of Nocturnal Activity of Culex tritaeniorhynchus in Xinyang, Henan Province	1978	Xin County, Henan	China	field collected	31.6439	114.879	Research
Resistance of Culex tritaeniorhynchus to commonly used insecticides in Yangtze River areas in Anhui Province	2013	Ma'anshan, Anhui	China	field collected	31.6704	118.507	Research
Taxonomic and Phylogeneic Study on the Genus Culex (Diptera: Culicidae) from Southwestern China	2012	Dong'an Town, Chengkou County, Chongqing	China	field collected	31.7741	109.1	Research
Observation of Nocturnal Activity of Culex tritaeniorhynchus in Xinyang, Henan Province	1978	Shangcheng County, Henan	China	field collected	31.7983	115.407	Research
Distribution and phylogenetic analysis of Culex flavivirus in mosquitoes in China	2004-2012	Bazhou, Sichuan	China	field collected	31.8514	106.769	Research
Molecular Characterization and Seroprevalence in Pigs of SC0806, a Cat Que Virus Isolated from Mosquitoes in Sichuan Province, China	2006-2008	Bazhong, Sichuan	China	field collected	31.8572	106.756	Research
Taxonomic and Phylogeneic Study on the Genus Culex (Diptera: Culicidae) from Southwestern China	2012	Gecheng Town, Chongqing	China	field collected	31.9476	108.664	Research
Study on target resistance for important insecticides and susceptibility to Japanese B encephalitis virus in the mosquito, Culex tritaeniorhynchus	2012	Dalin, Nanjing, Jiangsu	China	field collected	32.0156	118.335	Research
Investigationon density of mosquito-vector species in Pukou District od Nanjing City		Pukou, Nanjing, Jiangsu	China	field collected	32.0461	118.57	Research
Autumn southward ‘return’ migration of the mosquito Culex tritaeniorhynchus in China	1990	Jiangpu ,Jiangsu	China	native	32.05	119.283	Research
Autumn southward 'return' migration of the mosquito Culex tritaeniorhynchus in China	1990	Jiangpu, Nanjing, Jiangsu	China	field collected	32.0609	118.638	Research
Research on the Species Composition of Urban Mosquitoes Before and After Integrated Management	2006	Nanjing, Jiangsu	China	field collected	32.0992	118.737	Research
Analysis of mosquito density，species，and seasonal fluctuations in Nanjingin 2013	2013	Nanjing, Jiangsu	China	field collected	32.0992	118.737	Research
A preliminary study on the relationship between occurrence of Culex tritaeniorhynchus and meteorological factors	2006-2007	Nanjing, Jiangsu	China	field collected	32.0992	118.737	Research
Observation of Nocturnal Activity of Culex tritaeniorhynchus in Xinyang, Henan Province	1978	Gushi, Henan	China	field collected	32.1681	115.654	Research
Study on target resistance for important insecticides and susceptibility to Japanese B encephalitis virus in the mosquito, Culex tritaeniorhynchus	2012	Liuhe, Nanjing, Jiangsu	China	field collected	32.1837	118.454	Research
Study on the susceptibility of Culex tritaeniorhynchus to the usual insecticides in Shaanxi Province	NA	Pingli, Ankang City, Shanxi	China	field collected	32.2367	109.278	Research
Seasonal and Gender Differences in Presence of Rickettsia felis and Blood meals Provide Additional Evidence of a Vector Role for Mosquitoes	2013-2014	Yangzhou, Jiangsu	China	field collected	32.3936	119.413	Research
Progress in studies on the overwintering of the mosquito Culex tritaeniorhynchus	1987	Yangzhou, Jiangsu	China	field collected	32.3936	119.413	Research
Observation of Nocturnal Activity of Culex tritaeniorhynchus in Xinyang, Henan Province	1978	Huaibin County, Henan	China	field collected	32.4732	115.419	Research
Study on the susceptibility of Culex tritaeniorhynchus to the usual insecticides in Shaanxi Province	NA	Nanzheng District, Hanzhong City, Shanxi	China	field collected	32.7647	106.943	Research
Mosquitoes and other aquatic insects in fallow field biotopes and rice paddy fields	2009	Aigawa-machi	Japan	field collected	32.8	129.783	Research
Deciphering the Virome of Culex vishnui Subgroup Mosquitoes, the Major Vectors of Japanese Encephalitis, in Japan	2017	Isahaya City in Nagasaki Prefecture	Japan	field collected	32.8167	130.05	Research
Shape relatedness between geographic populations of Culex tritaeniorhynchus, the primary vector of Japanese encephalitis virus: A landmark study	2013	Nagasaki	Japan	native	32.8167	130.05	Research
Complete Genome Sequencing and Phylogenetic Analysis of a Getah Virus Strain (Genus Alphavirus, Family Togaviridae) Isolated from Culex tritaeniorhynchus Mosquitoes in Nagasaki, Japan in 2012	2012	Isahaya city, Nagasaki	Japan	native	32.8167	130.05	Research
VARIATION IN SUSCEPTIBILITY AMONG COLONY STRAINS OF CULEX TRITAENIORHYNCHUS TO JAPANESE ENCEPHALITIS VIRUS INFECTION	1965	Nagasaki	Japan	native	32.8167	130.05	Research
Study on the susceptibility of Culex tritaeniorhynchus to the usual insecticides in Shaanxi Province	NA	Han marina district, Ankang City, Shanxi	China	field collected	32.8267	108.948	Research
Study on the susceptibility of Culex tritaeniorhynchus to the usual insecticides in Shaanxi Province	NA	Hanyin County, Ankang City, Shanxi	China	field collected	32.8964	108.458	Research
Distribution and phylogenetic analysis of Culex flavivirus in mosquitoes in China	2004-2012	Hanzhong, Shaanxi	China	field collected	33.0674	107.023	Research
Prediction Forecast for Culex tritaeniorhynchus Populations in Korea	1999-2012	Jeju	Korea	field collected	33.5781	126.573	Research
New Records and Reference Collection of Mosquitoes (Diptera: Culicidae) on Jeju Island, Republic of Korea	2003-2004	Jeju Island	Korea	field collected	33.5781	126.573	Research
Japanese encephalitis virus in culicine mosquitoes (Diptera: culicidae) of the republic of Korea, 2008-2010	2008-2010	Jeju, Jeollanam	Korea	field collected	33.6878	126.664	Research
Investigation of mosquito abundance and composition around the Rare Birds National Nature Reserve of Yancheng, Jiangsu Province	2004	Sheyang, Jiangsu	China	field collected	33.7867	120.274	Research
The abundance and host-seeking behavior of culicine species (Diptera: Culicidae) and Anopheles sinensis in Yongcheng city, People's Republic of China	NA/around 2011	Yongcheng, Henan	China	field collected	33.9348	116.544	Research
The abundance and host-seeking behavior of culicine species (Diptera: Culicidae) and Anopheles sinensis in Yongcheng city, people’s Republic of China	2010	Yongcheng, Henan	China	field collected	33.9348	116.544	Research
Monitoring the Trend of the Epidemic Encephalitis B in the Forecast of the Density and Decline of Culex tritaeniorhynchus	1987-1991	Yaozhai Village, Zhengzhou, Henan	China	field collected	34.17	113.44	Research
Japanese Encephalitis Virus Infection Rate and Detection of Genotype I From Culex tritaeniorhynchus Collected From Jiangsu, China	2008-2009	Xiaogang Town, Jiangsu	China	field collected	34.2535	119.163	Research
Potential Vector Competence of Mosquitoes to Transmit Baiyangdian Virus, a New Tembusu-Related Virus in China	2020	Xi'an	China	field collected	34.2592	108.967	Research
Japanese Encephalitis Virus Infection Rate and Detection of Genotype I From Culex tritaeniorhynchus Collected From Jiangsu, China	2008-2009	Xuzhuang Town, Jiangsu	China	field collected	34.3349	119.116	Research
Investigation on mosquito population in Long county of Baoji city	2007	Long County, Baoji, Shaanxi	China	field collected	34.3631	107.238	Research
Japanese Encephalitis Virus Infection Rate and Detection of Genotype I From Culex tritaeniorhynchus Collected From Jiangsu, China	2008-2009	Lianyungang, Jiangsu	China	field collected	34.3641	119.148	Research
VARIATION IN SUSCEPTIBILITY AMONG COLONY STRAINS OF CULEX TRITAENIORHYNCHUS TO JAPANESE ENCEPHALITIS VIRUS INFECTION	1967	Izumi, Osaka	Japan	field collected	34.4319	135.471	Research
Distribution and phylogenetic analysis of Culex flavivirus in mosquitoes in China	2004-2012	Weinan, Shaanxi	China	field collected	34.4993	109.503	Research
VARIATION IN SUSCEPTIBILITY AMONG COLONY STRAINS OF CULEX TRITAENIORHYNCHUS TO JAPANESE ENCEPHALITIS VIRUS INFECTION	1976	Sakai, Osaka	Japan	field collected	34.5192	135.495	Research
Emergence of Japanese encephalitis virus genotype V in the Republic of Korea	2008-2010	Haenam	Korea	field collected	34.5242	126.487	Research
Japanese encephalitis virus in culicine mosquitoes (Diptera: culicidae) of the republic of Korea, 2008-2010	2008-2010	Haenam，Jeollanam	Korea	field collected	34.5961	126.639	Research
Japanese Encephalitis Virus Infection Rate and Detection of Genotype I From Culex tritaeniorhynchus Collected From Jiangsu, China	2015-2016	Lianyungang, Jiangsu	China	field collected	34.5961	119.201	Research
Resistance of Culex tritaeniorhynchus to commonly used pesticides in Suzhou	2009	Suzhou, Jiangsu	China	field collected	34.6094	119.295	Research
Monitoring Culex tritaeniorhynchus (Diptera: Culicidae) abundance in cow sheds by in situ counting	NA/around 1991	Tsu	Japan	field collected	34.6458	136.365	Research
MONITORING CULEX-TRITAENIORHYNCHUS (DIPTERA, CULICIDAE) ABUNDANCE IN COW SHEDS BY INSITU COUNTING	around 1991	Tsu	Japan	field collected	34.6458	136.365	Research
Isolation of viruses from female Culex tritaeniorhynchus in Aedes albopictus cell cultures	1978	Osaka Prefecture	Japan	field collected	34.6614	135.419	Research
Isolation and Identification for Arboviruses isolated in mosquitoes collected in Shanxi Gansu and Jiangxi Provinces	2008	Ruicheng, Shanxi	China	field collected	34.6935	110.694	Research
Emergence of Japanese encephalitis virus genotype V in the Republic of Korea	2008-2010	Jeonnam	Korea	field collected	34.6961	126.498	Research
Effect of two rice culture methods on the seasonal occurrence of mosquito larvae and other aquatic animals in rice fields of southwestern Korea	1995-1996	Bulkyo, Bosong-gun, Chollanamdo	Korea	field collected	34.8033	127.241	Research
Distribution and phylogenetic analysis of Culex flavivirus in mosquitoes in China	2004-2012	Weishan County, Shandong	China	field collected	34.8065	117.129	Research
Study on the susceptibility of Culex tritaeniorhynchus to the usual insecticides in Shaanxi Province	NA	Longxian County, Baoji City, Shanxi	China	field collected	34.8447	106.789	Research
Culex tritaeniorhynchus and Aedes albopictus (Diptera: Culicidae) as Natural Vectors of Dirofilaria immitis(Spirurida: Filariidae) in Miki City, Japan	1985-1987	Miki	Japan	field collected	34.8525	135.046	Research
Pigsties near dwellings as a potential risk factor for the prevalence of Japanese encephalitis virus in adult in Shanxi, China	2015	Yongji, Shanxi .	China	field collected	34.8661	110.501	Research
Isolation and identification of mosquito-borne arboviruses in Yuncheng city, Shanxi province, 2012	2012	Yongji, Shanxi	China	field collected	34.8671	110.448	Research
Isolation and identification of mosquito-borne arboviruses in Yuncheng city, Shanxi province, 2012	2012	Yongji, Shanxi	China	field collected	34.8828	110.501	Research
Distribution and phylogenetic analysis of Culex flavivirus in mosquitoes in China	2012	Weishan,Shandong	China	field collected	34.8872	116.992	Research
Potential Risks Associated with Japanese Encephalitis Prevalence in Shandong Province, China	2015	Weishan, Shandong	China	field collected	34.8872	116.992	Research
Epidemiological studies on Japanese encephalitis in Kyoto City area, Japan. III. Seasonal prevalence of virus infections in several pig populations shown by virus recovery from engorged Culex tritaeniorhynchus summorosus	1967-1970	Kyoto	Japan	field collected	35.0981	135.719	Research
Epidemiological studies on Japanese encephalitis in Kyoto City area, Japan. I. Evidence for decrease of vector mosquitoes	NA/around 1978	Kyoto	Japan	field collected	35.0981	135.719	Research
VARIATION IN SUSCEPTIBILITY AMONG COLONY STRAINS OF CULEX TRITAENIORHYNCHUS TO JAPANESE ENCEPHALITIS VIRUS INFECTION	1966	Kyoto	Japan	field collected	35.0981	135.719	Research
Application of Rosona elegans in Southern Henan Province to Control Culex tritaeniorhynchus in Paddy Field	1991	Wuzhi County, Henan	China	field collected	35.0993	113.402	Research
Japanese encephalitis virus in culicine mosquitoes (Diptera: culicidae) of the republic of Korea, 2008-2010	2008-2010	Jinju，Gyeongsangnam	Korea	field collected	35.1075	128.101	Research
Japanese encephalitis virus in culicine mosquitoes (Diptera: culicidae) of the republic of Korea, 2008-2010	2008-2010	Gwangju Air Base ,Jeollanam	Korea	field collected	35.13	126.791	Research
Isolation and identification of mosquito-borne arboviruses in Yuncheng city, Shanxi province, 2012	2012	Linyi, Shanxi	China	field collected	35.1428	110.63	Research
Pigsties near dwellings as a potential risk factor for the prevalence of Japanese encephalitis virus in adult in Shanxi, China	2015	Linyi, Shanxi .	China	field collected	35.1428	110.63	Research
Isolation and identification of mosquito-borne arboviruses in Yuncheng city, Shanxi province, 2012	2012	Linyi County, Shanxi	China	field collected	35.1442	110.775	Research
Prediction Forecast for Culex tritaeniorhynchus Populations in Korea	1999-2012	Busan	Korea	field collected	35.1644	129.072	Research
Ecological studies on Culex tritaeniorhynchus as a vector of Japanese encephalitis	1973	Pusan	Korea	field collected	35.1644	129.072	Research
Molecular Epidemiology of Japanese Encephalitis Virus in Mosquitoes during an Outbreak in China, 2013	2013	Ju'nan County, Shandong	China	field collected	35.1748	118.835	Research
Emergence of Japanese encephalitis virus genotype V in the Republic of Korea	2008-2010	Gwangju Air Base, Gwangju,Jeonnam	Korea	field collected	35.1767	126.844	Research
Insecticide susceptibility and resistance of Culex tritaeniorhynchus (Diptera: Culicidae) larvae collected from Gwangju, Republic of Korea	2010	Gwangju	Korea	field collected	35.1767	126.844	Research
Prediction Forecast for Culex tritaeniorhynchus Populations in Korea	1999-2012	Gyeongnam	Korea	field collected	35.1814	128.391	Research
Emergence of Japanese encephalitis virus genotype V in the Republic of Korea	2008-2010	Gyeongnam	Korea	field collected	35.1814	128.391	Research
Emergence of Japanese encephalitis virus genotype V in the Republic of Korea	2008-2010	Jinju	Korea	field collected	35.1822	128.09	Research
Distribution and phylogenetic analysis of Culex flavivirus in mosquitoes in China	2012	Junan,Shandong	China	field collected	35.2031	118.885	Research
Insecticide susceptibility of field-collected populations of Culex tritaeniorhynchus in the Republic of Korea	2011	Busan	Korea	field collected	35.206	129.201	Research
Mosquito Species (Diptera: Culicidae) Reported from Shandong Province, China	2007-2009	Heze, Shandong	China	field collected	35.2337	115.481	Research
Isolation and identification of a distinct strain of Culex Flavivirus from mosquitoes collected in Mainland China	2006	Dongming County, Shandong	China	field collected	35.2893	115.09	Research
Potential Risks Associated with Japanese Encephalitis Prevalence in Shandong Province, China	2015	Taibai Lake, Jining city, Shandong	China	field collected	35.2969	116.6	Research
Evaluating the competence of the primary vector, Culex tritaeniorhynchus, and the invasive mosquito species, Aedes japonicus japonicus, in transmitting three Japanese encephalitis virus genotypes	2018	Yasugi, Shimane Prefecture	Japan	native	35.345	133.192	Research
Bloodmeal identification and detection of avian malaria parasite from mosquitoes (Diptera: Culicidae) inhabiting coastal areas of Tokyo Bay, Japan	2007	Tokyo Bay	Japan	field collected	35.3689	139.874	Research
Pigsties near dwellings as a potential risk factor for the prevalence of Japanese encephalitis virus in adult in Shanxi, China	2015	Wanrong, Shanxi .	China	field collected	35.38	110.709	Research
Mosquito Species (Diptera: Culicidae) Reported from Shandong Province, China	2007-2009	Taian, Shandong	China	field collected	35.3801	116.2	Research
A reassessment of the artificial infection of three predominant mosquito species with Plasmodium vivax in Shandong Province, China	2010	Jining, Shandong ,	China	field collected	35.3958	116.597	Research
Mosquito Species (Diptera: Culicidae) Reported from Shandong Province, China	2007-2009	Ji'ning, Shandong	China	field collected	35.4149	116.587	Research
Pigsties near dwellings as a potential risk factor for the prevalence of Japanese encephalitis virus in adult in Shanxi, China	2015	Wanrong County, Hubei	China	field collected	35.4152	110.838	Research
Mosquito Species (Diptera: Culicidae) Reported from Shandong Province, China	2007-2009	Rizhao, Shandong	China	field collected	35.4167	119.527	Research
Deciphering the Virome of Culex vishnui Subgroup Mosquitoes, the Major Vectors of Japanese Encephalitis, in Japan	2017	Tottori Prefecture	Japan	field collected	35.4333	133.283	Research
Surveillance for Culex tritaeniorhynchus in China, 2006－2012	2006-2012	Jincheng, Shanxi	China	field collected	35.4907	112.852	Research
Ecologic Studies of Japanese Encephalitis Virus in Japan	1956	Zama	Japan	field collected	35.4919	139.406	Research
Sudden autumnal appearance of adult Culex tritaeniorhynchus (Diptera: Culicidae) at a park in urban Tokyo: first field evidence for prediapause migration	2007	Tokyo	Japan	Invaded	35.5092	139.77	Research
Sudden autumnal appearance of adult Culex tritaeniorhynchus (Diptera : Culicidae) at a park in urban Tokyo: First field evidence for prediapause migration	2007	Tokyo	Japan	Invaded	35.5092	139.77	Research
EPIDEMIOLOGICAL STUDIES ON JAPANESE ENCEPHALITIS IN KYOTO CITY AREA, JAPAN	1967	Tokyo	Japan	Invaded	35.5092	139.77	Research
Ecologic Studies of Japanese Encephalitis Virus in Japan	1956	Tokyo	Japan	field collected	35.5092	139.77	Research
Japanese encephalitis virus in culicine mosquitoes (Diptera: culicidae) of the republic of Korea, 2008-2010	2008-2010	Changnyeong，Gyeongsangnam	Korea	field collected	35.5216	128.443	Research
Emergence of Japanese encephalitis virus genotype V in the Republic of Korea	2008-2010	Changnyeong	Korea	field collected	35.5267	128.501	Research
Surveillance for Culex tritaeniorhynchus in China, 2006－2012	2006-2012	Pingliang, Gansu	China	field collected	35.5431	106.665	Research
Insecticide tests for resistance on adults of Anopheles sinensis and Culex tritaeniorhynchus in Korea	1967	Jeongup-Gun	Korea	field collected	35.5758	126.859	Research
Insecticide tests for resistance on adults of Anopheles sinensis and Culex tritaeniorhynchus in Korea	1967	Gobu-Myun	Korea	field collected	35.6039	126.76	Research
Prediapause migration and overwintering of Culex tritaeniorhynchus (Diptera: Culicidae) observed in a park in urban Tokyo during 2007 to 2009	2007-2009	Rinshi-no-mori Park, Tokyo, Japan	Japan	field collected	35.6261	139.705	Research
Ecologic Studies of Japanese Encephalitis Virus in Japan	1953	Minami-gyotoku	Japan	field collected	35.67	139.906	Research
Prediction Forecast for Culex tritaeniorhynchus Populations in Korea	1999-2012	Jeonnam	Korea	field collected	35.6961	126.498	Research
Ecological studies on Culex tritaeniorhynchus as a vector of Japanese encephalitis	1973	Sintaein	Korea	field collected	35.7003	126.874	Research
Prediction Forecast for Culex tritaeniorhynchus Populations in Korea	1999-2012	Jeonbuk	Korea	field collected	35.7275	126.93	Research
Insecticide tests for resistance on adults of Anopheles sinensis and Culex tritaeniorhynchus in Korea	1967	Chollapuk-Do	Korea	field collected	35.7275	126.93	Research
Seasonal prevalence of the vector mosquitoes of Japanese encephalitis virus in Kyungpook Province, Korea	1984	Kyungsan, Kyungpook	Korea	field collected	35.8886	128.61	Research
Epidemio-entomological survey of Japanese encephalitis in Korea	1984-1990	Kyungpook	Korea	field collected	35.8986	128.609	Research
Japanese encephalitis virus in culicine mosquitoes (Diptera: culicidae) of the republic of Korea, 2008-2010	2008-2010	Gunsan Air Base ，Jeollabuk	Korea	field collected	35.9026	126.616	Research
Emergence of Japanese encephalitis virus genotype V in the Republic of Korea	2008-2010	Gunsan Air Base, Gunsan,Jeonbuk	Korea	field collected	35.9033	126.616	Research
Insecticide susceptibility of field-collected populations of Culex tritaeniorhynchus in the Republic of Korea	2011	Jeonju	Korea	field collected	35.9152	127.009	Research
Ecologic Studies of Japanese Encephalitis Virus in Japan	1953	Shinhama	Japan	field collected	35.9458	140.692	Research
Ecologic Studies of Japanese Encephalitis Virus in Japan	1956	Shinhama	Japan	field collected	35.9458	140.692	Research
Potential Risks Associated with Japanese Encephalitis Prevalence in Shandong Province, China	2015	Dongping Lake, Shandong	China	field collected	36.0114	116.195	Research
Study on inhibiting effect of 14 insecticides on esterase of Culex tritaeniorhynchus from five geographic populations	NA/around 1989	Qingdao, Shandong	China	field collected	36.0662	120.383	Research
Mosquito Species (Diptera: Culicidae) Reported from Shandong Province, China	2007-2009	Qingdao, Shandong	China	field collected	36.0662	120.383	Research
Insecticide susceptibility of field-collected populations of Culex tritaeniorhynchus in the Republic of Korea	2011	Daegu	Korea	field collected	36.1466	128.366	Research
Species composition, co-occurrence, association and affinity indices of mosquito larvae (Diptera: Culicidae) in Mazandaran Province, northern Iran	2014	Mazandaran	Iran	field collected	36.3711	52.2706	Research
Detection of arboviruses in mosquitoes: Evidence of circulation of chikungunya virus in Iran	2018	Mazandaran	Iran	field collected	36.3711	52.2706	Research
Surveillance for Culex tritaeniorhynchus in China, 2006－2012	2006-2012	Jinan, Shandong	China	field collected	36.3927	117.065	Research
Naturally Occurring Microbiota Associated with Mosquito Breeding Habitats and Potential Parasitic Species against Mosquito Larvae: A Study from Gampaha District, Sri Lanka	2010-2014	Kahoku	Sri Lanka	field collected	36.4586	136.71	Research
Detection of Japanese encephalitis virus genotype V in Culex orientalis and Culex pipiens (Diptera: Culicidae) in Korea	2012	Nonsan	South Korea	field collected	36.4847	127.339	Research
Prediction Forecast for Culex tritaeniorhynchus Populations in Korea	1999-2012	Chungnam	Korea	field collected	36.5372	126.794	Research
Isolation and Identification for Arboviruses isolated in mosquitoes collected in Shanxi Gansu and Jiangxi Provinces	2008	Baiyin, Gansu	China	field collected	36.5451	104.138	Research
Getah viruses detected from mosquitoes collected in She county of Hebei province, north China	2002	She County, Hebei	China	field collected	36.556	113.669	Research
Prediction Forecast for Culex tritaeniorhynchus Populations in Korea	1999-2012	Gyeongbuk	Korea	field collected	36.5594	129.846	Research
Distribution and phylogenetic analysis of Culex flavivirus in mosquitoes in China	2004-2012	Yan'an, Shaanxi	China	field collected	36.5854	109.49	Research
Shape relatedness between geographic populations of Culex tritaeniorhynchus, the primary vector of Japanese encephalitis virus: A landmark study	2011	Toyama,	Japan	native	36.6	137.233	Research
Ecological and genetic analyses of the complete genomes of Culex flavivirus strains isolated from Culex tritaeniorhynchus and Culex pipiens (Diptera: Culicidae) group mosquitoes	2004 - 2009	Toyama Prefecture	Japan	field collected	36.6283	137.266	Research
Continuity and change of Japanese encephalitis virus in Toyama Prefecture, Japan	2005-2009	Toyama Prefecture	Japan	field collected	36.6283	137.266	Research
Relationship between land use pattern around trap location and the number of Culex tritaeniorhynchus collected by dry ice baited traps	2007	Toyama Prefecture	Japan	field collected	36.6283	137.266	Research
Prediction Forecast for Culex tritaeniorhynchus Populations in Korea	1999-2012	Chungbuk	Korea	field collected	36.6369	127.967	Research
Detection of Japanese encephalitis virus genotype V in Culex orientalis and Culex pipiens (Diptera: Culicidae) in Korea	2012	Cheongju	South Korea	field collected	36.6389	127.469	Research
Naturally Occurring Microbiota Associated with Mosquito Breeding Habitats and Potential Parasitic Species against Mosquito Larvae: A Study from Gampaha District, Sri Lanka	2010-2014	Kahoku	Sri Lanka	field collected	36.7019	136.699	Research
Naturally Occurring Microbiota Associated with Mosquito Breeding Habitats and Potential Parasitic Species against Mosquito Larvae: A Study from Gampaha District, Sri Lanka	2010-2014	Kahoku	Sri Lanka	field collected	36.7022	136.697	Research
Insecticide susceptibility of field-collected populations of Culex tritaeniorhynchus in the Republic of Korea	2011	Seosan	Korea	field collected	36.7076	126.473	Research
Naturally Occurring Microbiota Associated with Mosquito Breeding Habitats and Potential Parasitic Species against Mosquito Larvae: A Study from Gampaha District, Sri Lanka	2010-2014	Kahoku	Sri Lanka	field collected	36.7206	136.717	Research
Resistance of Culex tritaeniorhynchus in Licheng district, Shandong province to commonly used insecticides	2011	Licheng District, Shandong	China	field collected	36.8	117.133	Research
Naturally Occurring Microbiota Associated with Mosquito Breeding Habitats and Potential Parasitic Species against Mosquito Larvae: A Study from Gampaha District, Sri Lanka	2010-2014	Hakui	Sri Lanka	field collected	36.8278	136.775	Research
Naturally Occurring Microbiota Associated with Mosquito Breeding Habitats and Potential Parasitic Species against Mosquito Larvae: A Study from Gampaha District, Sri Lanka	2010-2014	Hakui	Sri Lanka	field collected	36.8297	136.773	Research
Species composition and seasonal dynamics of mosquitoes in the Belek region of Turkey	1997	Belek region	Turkey	field collected	36.87	31.0672	Research
Comparison of nocturnal activities of mosquitoes (Diptera: Culicidae) sampled by New Jersey light traps and CO2 traps in Belek, Turkey	NA/around 2003	Belek region	Turkey	field collected	36.87	31.0672	Research
Comparison of climatic factors on mosquito abundance at US Army Garrison Humphreys, Republic of Korea	2018-2019	Pyeongtaek, Gyeonggi	Korea	field collected	36.9505	127.018	Research
Comparison of climatic factors on mosquito abundance at US Army Garrison Humphreys, Republic of Korea	2018-2019	Pyeongtaek, Gyeonggi	Korea	field collected	36.9559	127.028	Research
Comparison of climatic factors on mosquito abundance at US Army Garrison Humphreys, Republic of Korea	2018-2019	Pyeongtaek, Gyeonggi	Korea	field collected	36.9562	127.032	Research
Comparison of climatic factors on mosquito abundance at US Army Garrison Humphreys, Republic of Korea	2018-2019	Pyeongtaek, Gyeonggi	Korea	field collected	36.9602	127.024	Research
Comparison of climatic factors on mosquito abundance at US Army Garrison Humphreys, Republic of Korea	2018-2019	Pyeongtaek, Gyeonggi	Korea	field collected	36.9607	126.998	Research
An Ecological Survey of Mosquitoes and the Distribution of Japanese Encephalitis Virus in Ishikawa Prefecture, Japan, between 2010 and 2014	2010-2014	Ishikawa	Japan	field collected	36.9625	136.804	Research
Comparison of climatic factors on mosquito abundance at US Army Garrison Humphreys, Republic of Korea	2018-2019	Pyeongtaek, Gyeonggi	Korea	field collected	36.9665	126.998	Research
Comparison of climatic factors on mosquito abundance at US Army Garrison Humphreys, Republic of Korea	2018-2019	Pyeongtaek, Gyeonggi	Korea	field collected	36.9666	127.018	Research
Comparison of climatic factors on mosquito abundance at US Army Garrison Humphreys, Republic of Korea	2018-2019	Pyeongtaek, Gyeonggi	Korea	field collected	36.9726	126.982	Research
Comparison of climatic factors on mosquito abundance at US Army Garrison Humphreys, Republic of Korea	2018-2019	Pyeongtaek, Gyeonggi	Korea	field collected	36.9733	127.019	Research
Comparison of climatic factors on mosquito abundance at US Army Garrison Humphreys, Republic of Korea	2018-2019	Pyeongtaek, Gyeonggi	Korea	field collected	36.9736	127.019	Research
The relationship between mosquito abundance and rice field density in the Republic of Korea	2002-2008	Camp Humphreys	Korea	field collected	36.9764	126.992	Research
Emergence of Japanese encephalitis virus genotype V in the Republic of Korea	2008-2010	Camp Humphreys,Pyeongtaek,Gyeonggi	Korea	field collected	36.9767	126.993	Research
Molecular Epidemiology of Japanese Encephalitis Virus in Mosquitoes during an Outbreak in China, 2013	2013	Rongcheng, Shandong	China	field collected	37.1651	122.487	Research
Three-year surveillance of culicine mosquitoes (Diptera: Culicidae) for flavivirus infections in Incheon Metropolitan City and Hwaseong-si of Gyeonggi-do Province, Republic of Korea	2016-2018	Hwaseong, Gyeonggi	Korea	field collected	37.195	126.811	Research
Insecticide susceptibility of field-collected populations of Culex tritaeniorhynchus in the Republic of Korea	2011	Hwaseong	Korea	field collected	37.206	126.848	Research
A Molecular Screening of Mosquitoes (Diptera: Culicidae) for Flaviviruses in a Focus of West Nile Virus Infection in Northern Iran	2013-2014	Rasht	Iran	field collected	37.2439	49.5861	Research
Detection of Japanese encephalitis virus genotype V in Culex orientalis and Culex pipiens (Diptera: Culicidae) in Korea	2012	Yeoju	South Korea	field collected	37.2886	127.582	Research
Fauna and Larval Habitats Characteristics of Mosquitoes (Diptera: Culicidae) in Golestan Province, Northeast of Iran, 2014-2015	2015	Golestan	Iran	field collected	37.2908	55.0744	Research
An outbreak of Japanese encephalitis caused by genotype Ib Japanese encephalitis virus in China, 2018: A laboratory and field investigation	2018	Ningxia	China	field collected	37.3097	105.973	Research
Detection of Japanese encephalitis virus genotype V in Culex orientalis and Culex pipiens (Diptera: Culicidae) in Korea	2012	Ansan	South Korea	field collected	37.32	126.802	Research
Identification and genetic analysis of a totivirus isolated from the Culex tritaeniorhynchus in northern China	2016	Dongying, Shandong	China	field collected	37.4319	118.626	Research
Detection of arboviruses in mosquitoes: Evidence of circulation of chikungunya virus in Iran	2018	North Khorasan	Iran	field collected	37.4511	57.0961	Research
Three-year surveillance of culicine mosquitoes (Diptera: Culicidae) for flavivirus infections in Incheon Metropolitan City and Hwaseong-si of Gyeonggi-do Province, Republic of Korea	2016-2018	Incheon Metropolitan, Gyeonggi	Korea	field collected	37.4644	126.674	Research
A Molecular Screening of Mosquitoes (Diptera: Culicidae) for Flaviviruses in a Focus of West Nile Virus Infection in Northern Iran	2013-2014	Anzali	Iran	field collected	37.4742	49.4847	Research
Deciphering the Virome of Culex vishnui Subgroup Mosquitoes, the Major Vectors of Japanese Encephalitis, in Japan	2017	Ishikawa Prefecture	Japan	field collected	37.4833	137.233	Research
VARIATION IN SUSCEPTIBILITY AMONG COLONY STRAINS OF CULEX TRITAENIORHYNCHUS TO JAPANESE ENCEPHALITIS VIRUS INFECTION	1970	Ishikawa, Okinawa	Japan	field collected	37.4833	137.233	Research
Ecological studies on Culex tritaeniorhynchus as a vector of Japanese encephalitis	1973	Seoul	Korea	field collected	37.5636	126.974	Research
Molecular Epidemiology of Japanese Encephalitis Virus in Mosquitoes during an Outbreak in China, 2013	2013	Kenli County, Shandong	China	field collected	37.5723	118.575	Research
Prediction Forecast for Culex tritaeniorhynchus Populations in Korea	1999-2012	Gyeonggi	Korea	field collected	37.5981	127.096	Research
Laboratory transmission of Japanese encephalitis, West Nile, and Getah viruses by mosquitoes (Diptera: Culicidae) collected near Camp Greaves, Gyeonggi Province, Republic of Korea 2003	2000	Gyeonggi	Korea	field collected	37.5981	127.096	Research
Distribution and phylogenetic analysis of Culex flavivirus in mosquitoes in China	2004-2012	Longkou, Shandong	China	field collected	37.6461	120.478	Research
Molecular detection and genotyping of Japanese encephalitis virus in mosquitoes during a 2010 outbreak in the Republic of Korea	2010	Iisan, Gyeonggi	Korea	field collected	37.6811	126.795	Research
The host-seeking activity for common mosquito species, including the primary vector of Japanese encephalitis, Culex tritaeniorhynchus Giles, was determined using hourly aspirator collections from a human and propane lantern-baited Shannon trap during hours when temp …	2000	Paju, Kyonggi	Korea	field collected	37.6828	118.422	Research
Identification and genetic analysis of a totivirus isolated from the Culex tritaeniorhynchus in northern China	2016	Kenli, Shandong	China	field collected	37.6836	118.763	Research
Comparison of Adult Mosquito Black-Light and Light-Emitting Diode Traps at Three Cowsheds Located in Malaria-Endemic Areas of the Republic of Korea	2015	Jeonryu-ri, Gimpo-si	Korea	field collected	37.7088	126.643	Research
Comparison of Adult Mosquito Black-Light and Light-Emitting Diode Traps at Three Cowsheds Located in Malaria-Endemic Areas of the Republic of Korea	2015	Soljeong-ri, Ganghwa-eup, Incheon Metropolitan City	Korea	field collected	37.7664	126.46	Research
Prediction Forecast for Culex tritaeniorhynchus Populations in Korea	1999-2012	Gangwon	Korea	field collected	37.8664	128.248	Research
Surveillance for Culex tritaeniorhynchus in China, 2006－2012	2006-2012	Taiyuan, Shanxi	China	field collected	37.8706	112.551	Research
Emergence of Japanese encephalitis virus genotype V in the Republic of Korea	2008-2010	Munsan, Gyeonggi	Korea	field collected	37.8711	126.791	Research
Emergence of Japanese encephalitis virus genotype V in the Republic of Korea	2008-2010	Munsan, Gyeonggi	Korea	field collected	37.8711	126.791	Research
Molecular detection and genotyping of Japanese encephalitis virus in mosquitoes during a 2010 outbreak in the Republic of Korea	2010	Munsan, Gyeonggi	Korea	field collected	37.8711	126.791	Research
Comparison of Adult Mosquito Black-Light and Light-Emitting Diode Traps at Three Cowsheds Located in Malaria-Endemic Areas of the Republic of Korea	2015	Majeong-ri, Paju-si	Korea	field collected	37.8815	126.757	Research
Insecticide susceptibility of field-collected populations of Culex tritaeniorhynchus in the Republic of Korea	2011	Chuncheon	Korea	field collected	37.8823	127.77	Research
Japanese encephalitis virus in culicine mosquitoes (Diptera: culicidae) of the republic of Korea, 2008-2010	2008-2010	Warrior Base ,Gyeonggi	Korea	field collected	37.9214	126.742	Research
Japanese encephalitis virus in culicine mosquitoes (Diptera: Culicidae) collected at Daeseongdong, a village in the demilitarized zone of the Republic of Korea	2010	Daeseongdong, a village	Korea	field collected	37.9408	126.677	Research
Japanese encephalitis virus in culicine mosquitoes (Diptera: culicidae) of the republic of Korea, 2008-2010	2008-2010	Daeseongdong, Gyeonggi	Korea	field collected	37.9408	126.677	Research
Japanese encephalitis virus in culicine mosquitoes (Diptera: culicidae) of the republic of Korea, 2008-2010	2008-2010	Camp Humphreys ，Gyeonggi	Korea	field collected	37.9408	126.677	Research
Emergence of Japanese encephalitis virus genotype V in the Republic of Korea	2008-2010	Daeseongdong, Gyeonggi	Korea	field collected	37.9419	126.68	Research
Japanese encephalitis virus in culicine mosquitoes (Diptera: culicidae) of the republic of Korea, 2008-2010	2008-2010	Goyang，Gyeonggi	Korea	field collected	38.1123	127.458	Research
Culex tritaeniorhynchus Giles, a newly discovered potential vector of arboviruses in Greece	2003	Marathon, Attica	Greece	Invaded	38.15	24.0667	Research
Ecological Niche Modeling of West Nile Virus Vector in Northwest of Iran	2017	Ardabil	Iran	field collected	38.2514	48.2973	Research
Comparison of vector competence for West Nile virus of colonized populations of Culex tritaeniorhynchus from southern Asia and the Far East	NA/around 1979	Sendai	Japan	field collected	38.3144	140.769	Research
VARIATION IN SUSCEPTIBILITY AMONG COLONY STRAINS OF CULEX TRITAENIORHYNCHUS TO JAPANESE ENCEPHALITIS VIRUS INFECTION	1970	Sendai, Miyagi	Japan	field collected	38.3144	140.769	Research
Study of Culex tritaeniorhynchus and species composition of mosquitoes in a rice field in Greece	2009-2011	Messolonghi	Greece	native	38.3389	21.2517	Research
Surveillance for Culex tritaeniorhynchus in China, 2006－2012	2006-2012	Zhangye, Gansu	China	field collected	38.9258	100.45	Research
Study on inhibiting effect of 14 insecticides on esterase of Culex tritaeniorhynchus from five geographic populations	NA/around 1989	Dalian, Liaoning	China	field collected	38.9297	121.611	Research
Population dynamics of Culex tritaeniorhynchus in Liaoning province	2006-2013	Dalian, Liaoning	China	field collected	38.9297	121.611	Research
Records of Aedes albopictus (Skuse, 1894) (Diptera; Culicidae) and Culex tritaeniorhynchus (Diptera; Culicidae) Expansion in Areas in Mainland Greece and Islands	2015	Prefectural Unit of Arta	Greece	Invaded	39.1567	20.9667	Research
Records of Aedes albopictus (Skuse, 1894) (Diptera; Culicidae) and Culex tritaeniorhynchus (Diptera; Culicidae) Expansion in Areas in Mainland Greece and Islands	2015	Prefecture of Epirus	Greece	Invaded	39.1756	20.6464	Research
Isolation and Identification for Arboviruses isolated in mosquitoes collected in Shanxi Gansu and Jiangxi Provinces	2008	Jiayuguan, Gansu	China	field collected	39.8013	98.2161	Research
Study on inhibiting effect of 14 insecticides on esterase of Culex tritaeniorhynchus from five geographic populations	NA/around 1989	Beijing	China	field collected	39.9386	116.397	Research
A survey on infection rate of Japanese encephalitis virus in Culex tritaeniorhynchus in Beijing area	NA/around 1983	Beijing	China	field collected	39.9386	116.397	Research
Beneficial role of a nonpathogenic orbi-like virus: studies on the interfering effect of M14 virus in mice and mosquitoes infected with Japanese encephalitis virus	1981	Beijing	China	field collected	39.9386	116.397	Research
Distribution and seasonality of Culex tritaeniorhynchus in Chaoyang district, Beijing	2014	Beijing	China	field collected	39.9386	116.397	Research
城市中三带喙库蚊新孳生地的发现	2006	Beijing	China	field collected	39.9386	116.397	Research
Distribution and seasonality of Culex tritaeniorhynchus in Chaoyang district, Beijing	2014	Chaoyang District, Beijing	China	field collected	39.9586	116.498	Research
Surveillance on Culex tritaeniorhynchus from 2011 to 2013 in surrounding areas of Beijing Capital International Airport, China	2011-2013	Beijing Capital International Airport,	China	field collected	40.0797	116.603	Research
Surveillance on Culex tritaeniorhynchus from 2011 to 2013 in surrounding areas of Beijing Capital International Airport, China	2011-2013	Beijing Capital International Airport,	China	field collected	40.0797	116.603	Research
Investigation on medical vectors at Capital International Airport	2013	Capital International Airport, Beijing	China	field collected	40.0798	116.603	Research
Resistance of Culex tritaeniorhynchus in Donggang city, Liaoning province to commonly used insecticides	2009	Qianyang, Donggang, Liaoning	China	field collected	40.1036	124.351	Research
Population dynamics of Culex tritaeniorhynchus in Liaoning province	2006-2013	Danton, Liaoning	China	field collected	40.1425	124.382	Research
Resistance of Culex tritaeniorhynchus in Donggang city, Liaoning province to commonly used insecticides	2009	Qianyang, Donggang, Liaoning	China	field collected	40.1489	124.237	Research
Population dynamics of Culex tritaeniorhynchus in Liaoning province	2006-2013	Yingkow, Liaoning	China	field collected	40.6722	122.247	Research
The monitoring results of Culex tritaeniorhynchus in Yingkou region, Liaoning, from 1979 to 2008	1979-1997	Yingkou, Liaoning	China	field collected	40.6722	122.247	Research
The monitoring results of Culex tritaeniorhynchus in Yingkou region, Liaoning, from 1979 to 2008	2007-2008	Yingkou, Liaoning	China	field collected	40.6722	122.247	Research
Population dynamics of Culex tritaeniorhynchus in Liaoning province	2006-2013	Huludao, Liaoning	China	field collected	40.7525	120.848	Research
Population dynamics of Culex tritaeniorhynchus in Liaoning province	2006-2013	Anshan, Liaoning	China	field collected	41.1161	123.006	Research
Population dynamics of Culex tritaeniorhynchus in Liaoning province	2006-2013	Jinzhou, Liaoning	China	field collected	41.1186	121.14	Research
Population dynamics of Culex tritaeniorhynchus in Liaoning province	2006-2013	Panjin, Liaoning	China	field collected	41.1428	122.069	Research
Mushkonjat (Diptera: Culicidae) te Shqiperise, tribu Culicini	1997	Albania	Albania	Invaded	41.1528	20.0894	Research
Population dynamics of Culex tritaeniorhynchus in Liaoning province	2006-2013	Liaoyang, Liaoning	China	field collected	41.2706	123.188	Research
Population dynamics of Culex tritaeniorhynchus in Liaoning province	2006-2013	Benxi, Liaoning	China	field collected	41.3033	123.786	Research
Population dynamics of Culex tritaeniorhynchus in Liaoning province	2006-2013	Chaoyang, Liaoning	China	field collected	41.5781	120.449	Research
Population dynamics of Culex tritaeniorhynchus in Liaoning province	2006-2013	Shenyang, Liaoning	China	field collected	41.8053	123.436	Research
Surveillance for Culex tritaeniorhynchus in China, 2006－2012	2006-2012	Shenyang, Liaoning	China	field collected	41.8056	123.431	Research
Population dynamics of Culex tritaeniorhynchus in Liaoning province	2006-2013	Fushun, Liaoning	China	field collected	41.8808	123.936	Research
Population dynamics of Culex tritaeniorhynchus in Liaoning province	2006-2013	Fuxin, Liaoning	China	field collected	42.0169	121.665	Research
Population dynamics of Culex tritaeniorhynchus in Liaoning province	2006-2013	Tieling, Liaoning	China	field collected	42.2806	123.845	Research
Mosquito collection in endemic areas of Japanese encephalitis in Hokkaido, Japan	1985-1986	Hokkaido	Japan	field collected	43.4389	142.576	Research
Surveillance for Culex tritaeniorhynchus in China, 2006－2012	2006-2012	Changchun, Jilin	China	field collected	43.8579	125.31	Research
Surveillance for Culex tritaeniorhynchus in China, 2006－2012	2006-2012	Harbin, Heilongjiang	China	field collected	45.8037	126.535	Research
Species diversity of mosquitoes of the Genus Culex(Diptera, Culicidae) in the coastal areas of the Persian Gulf	2017	Bushehr	Iran	field collected	50.5169	29.5792	Research
Metagenomic Virome Analysis of Culex Mosquitoes from Kenya and China	2015	Yunnan	China	field collected	24.97564	101.485	Research
The first report of Kadipiro virus isolation in China]	NA	Yunnan	China	field collected	24.97564	101.485	Research
Mosquito species, distribution and their pathogens in Shanghai, China	1993-2013	Shanghai	China	field collected	121.474	30.9178	Research
Mosquito species, distribution and their pathogens in Shanghai, China	1993-2014	Shanghai	China	field collected	121.49	31.4055	Research
Mosquito species, distribution and their pathogens in Shanghai, China	1993-2015	Shanghai	China	field collected	121.544	31.2215	Research
Mosquito species, distribution and their pathogens in Shanghai, China	1993-2016	Shanghai	China	field collected	121.382	31.1128	Research
Mosquito species, distribution and their pathogens in Shanghai, China	1993-2017	Shanghai	China	field collected	121.265	31.3756	Research
Mosquito species, distribution and their pathogens in Shanghai, China	1993-2018	Shanghai	China	field collected	121.469	31.2299	Research
