# Supplementary material for: Global Distribution of Culex tritaeniorhynchus and Impact Factors
Source: Int J Environ Res Public Health. 2023 Mar 7;20(6):4701. doi: 10.3390/ijerph20064701 (PMC10048298; doi:10.3390/ijerph20064701)
Supplement: Supplementary file 1 [file ijerph-20-04701-s001.zip › Table S2.xlsx]

## Sheet: 10.11（1250m）match over
Table S2. The final spatially unique occurrences of Cx. tritaeniorhynchus in modeling.
Species	Longitude	Latitude	Country
Culex tritaeniorhynchus	162.967	5.3142	The Federated States of Micronesia
Culex tritaeniorhynchus	144.883	13.5333	the United States
Culex tritaeniorhynchus	144.832	13.4639	the United States
Culex tritaeniorhynchus	144.767	13.4	the United States
Culex tritaeniorhynchus	142.576	43.4389	Japan
Culex tritaeniorhynchus	140.91	38.14	Japan
Culex tritaeniorhynchus	140.769	38.3144	Japan
Culex tritaeniorhynchus	140.692	35.9458	Japan
Culex tritaeniorhynchus	140.456	40.884	Japan
Culex tritaeniorhynchus	140.23	35.59	Japan
Culex tritaeniorhynchus	140.15	35.85	Japan
Culex tritaeniorhynchus	139.906	35.67	Japan
Culex tritaeniorhynchus	139.874	35.3689	Japan
Culex tritaeniorhynchus	139.801	36.3058	Japan
Culex tritaeniorhynchus	139.741	35.6681	Japan
Culex tritaeniorhynchus	139.705	35.6261	Japan
Culex tritaeniorhynchus	139.406	35.4919	Japan
Culex tritaeniorhynchus	138.86	37.81	Japan
Culex tritaeniorhynchus	138.117	9.5	The Federated States of Micronesia
Culex tritaeniorhynchus	137.273	36.213	Japan
Culex tritaeniorhynchus	137.266	36.6283	Japan
Culex tritaeniorhynchus	137.233	37.4833	Japan
Culex tritaeniorhynchus	136.804	36.9625	Japan
Culex tritaeniorhynchus	136.773	36.8297	Sri Lanka
Culex tritaeniorhynchus	136.717	36.7206	Sri Lanka
Culex tritaeniorhynchus	136.71	36.4586	Sri Lanka
Culex tritaeniorhynchus	136.697	36.7022	Sri Lanka
Culex tritaeniorhynchus	136.365	34.6458	Japan
Culex tritaeniorhynchus	135.719	35.0981	Japan
Culex tritaeniorhynchus	135.495	34.5192	Japan
Culex tritaeniorhynchus	135.471	34.4319	Japan
Culex tritaeniorhynchus	135.47	33.72	Japan
Culex tritaeniorhynchus	135.419	34.6614	Japan
Culex tritaeniorhynchus	135.046	34.8525	Japan
Culex tritaeniorhynchus	134.6	33.95	Japan
Culex tritaeniorhynchus	134.225	34.282	Japan
Culex tritaeniorhynchus	133.283	35.4333	Japan
Culex tritaeniorhynchus	133.192	35.345	Japan
Culex tritaeniorhynchus	132.83	35.45	Japan
Culex tritaeniorhynchus	130.74	32.88	Japan
Culex tritaeniorhynchus	130.39	31.4	Japan
Culex tritaeniorhynchus	130.278	32.1085	Japan
Culex tritaeniorhynchus	130.06	32.83	Japan
Culex tritaeniorhynchus	129.428	28.3197	Japan
Culex tritaeniorhynchus	129.202	35.206	Korea
Culex tritaeniorhynchus	129.072	35.1644	Korea
Culex tritaeniorhynchus	128.609	35.8986	Korea
Culex tritaeniorhynchus	128.501	35.5267	Korea
Culex tritaeniorhynchus	128.443	35.5216	Korea
Culex tritaeniorhynchus	128.391	35.1814	Korea
Culex tritaeniorhynchus	128.366	36.1466	Korea
Culex tritaeniorhynchus	128.248	37.8664	Korea
Culex tritaeniorhynchus	128.229	26.755	Japan
Culex tritaeniorhynchus	128.195	26.7336	Japan
Culex tritaeniorhynchus	128.159	26.6908	Japan
Culex tritaeniorhynchus	128.101	35.1075	Korea
Culex tritaeniorhynchus	128.09	35.1822	Korea
Culex tritaeniorhynchus	128.023	26.6089	Japan
Culex tritaeniorhynchus	127.967	36.6369	Korea
Culex tritaeniorhynchus	127.774	26.3183	Japan
Culex tritaeniorhynchus	127.771	26.1444	Japan
Culex tritaeniorhynchus	127.77	37.8823	Korea
Culex tritaeniorhynchus	127.764	26.3736	Japan
Culex tritaeniorhynchus	127.748	26.1258	Japan
Culex tritaeniorhynchus	127.582	37.2886	Korea
Culex tritaeniorhynchus	127.469	36.6389	Korea
Culex tritaeniorhynchus	127.458	38.1123	Korea
Culex tritaeniorhynchus	127.339	36.4847	Korea
Culex tritaeniorhynchus	127.241	34.8033	Korea
Culex tritaeniorhynchus	127.096	37.5981	Korea
Culex tritaeniorhynchus	127.028	36.9559	Korea
Culex tritaeniorhynchus	127.009	35.9152	Korea
Culex tritaeniorhynchus	126.992	36.9764	Korea
Culex tritaeniorhynchus	126.974	37.5636	Korea
Culex tritaeniorhynchus	126.93	35.7275	Korea
Culex tritaeniorhynchus	126.874	35.7003	Korea
Culex tritaeniorhynchus	126.859	35.5758	Korea
Culex tritaeniorhynchus	126.848	37.206	Korea
Culex tritaeniorhynchus	126.844	35.1767	Korea
Culex tritaeniorhynchus	126.811	37.195	Korea
Culex tritaeniorhynchus	126.802	37.32	Korea
Culex tritaeniorhynchus	126.795	37.6811	Korea
Culex tritaeniorhynchus	126.794	36.5372	Korea
Culex tritaeniorhynchus	126.791	35.13	Korea
Culex tritaeniorhynchus	126.791	37.8711	Korea
Culex tritaeniorhynchus	126.76	35.6039	Korea
Culex tritaeniorhynchus	126.757	37.8815	Korea
Culex tritaeniorhynchus	126.742	37.9214	Korea
Culex tritaeniorhynchus	126.677	37.9408	Korea
Culex tritaeniorhynchus	126.643	37.7088	Korea
Culex tritaeniorhynchus	126.639	34.5961	Korea
Culex tritaeniorhynchus	126.535	45.8037	China
Culex tritaeniorhynchus	126.473	36.7076	Korea
Culex tritaeniorhynchus	126.46	37.7664	Korea
Culex tritaeniorhynchus	125.31	43.8579	China
Culex tritaeniorhynchus	124.847	1.4567	The Federated States of Micronesia
Culex tritaeniorhynchus	124.382	40.1425	China
Culex tritaeniorhynchus	124.351	40.1036	China
Culex tritaeniorhynchus	124.249	24.4389	Japan
Culex tritaeniorhynchus	124.237	40.1489	China
Culex tritaeniorhynchus	123.936	41.8808	China
Culex tritaeniorhynchus	123.891	24.3228	Japan
Culex tritaeniorhynchus	123.845	42.2806	China
Culex tritaeniorhynchus	123.808	24.3667	Japan
Culex tritaeniorhynchus	123.786	41.3033	China
Culex tritaeniorhynchus	123.431	41.8056	China
Culex tritaeniorhynchus	123.188	41.2706	China
Culex tritaeniorhynchus	123.006	41.1161	China
Culex tritaeniorhynchus	122.487	37.1651	China
Culex tritaeniorhynchus	122.247	40.6722	China
Culex tritaeniorhynchus	122.069	41.1428	China
Culex tritaeniorhynchus	121.808	31.1442	China
Culex tritaeniorhynchus	121.805	24.7021	China
Culex tritaeniorhynchus	121.665	42.0169	China
Culex tritaeniorhynchus	121.602	23.9871	China
Culex tritaeniorhynchus	121.572	30.8856	China
Culex tritaeniorhynchus	121.561	25.0853	China
Culex tritaeniorhynchus	121.55	29.8739	China
Culex tritaeniorhynchus	121.544	31.2215	China
Culex tritaeniorhynchus	121.49	31.4055	China
Culex tritaeniorhynchus	121.477	31.2242	China
Culex tritaeniorhynchus	121.474	30.9178	China
Culex tritaeniorhynchus	121.447	30.9951	China
Culex tritaeniorhynchus	121.412	25.0525	China
Culex tritaeniorhynchus	121.382	31.1128	China
Culex tritaeniorhynchus	121.343	24.9615	China
Culex tritaeniorhynchus	121.336	30.2372	China
Culex tritaeniorhynchus	121.301	24.9936	China
Culex tritaeniorhynchus	121.266	30.1696	China
Culex tritaeniorhynchus	121.265	31.3756	China
Culex tritaeniorhynchus	121.211	24.9742	China
Culex tritaeniorhynchus	121.14	41.1186	China
Culex tritaeniorhynchus	121.131	28.8454	China
Culex tritaeniorhynchus	120.989	15.8017	Philippines
Culex tritaeniorhynchus	120.956	24.22	China
Culex tritaeniorhynchus	120.946	30.5264	China
Culex tritaeniorhynchus	120.882	24.6942	China
Culex tritaeniorhynchus	120.848	40.7525	China
Culex tritaeniorhynchus	120.699	27.9949	China
Culex tritaeniorhynchus	120.674	24.1477	China
Culex tritaeniorhynchus	120.613	28.7292	China
Culex tritaeniorhynchus	120.549	22.5519	China
Culex tritaeniorhynchus	120.489	29.11	China
Culex tritaeniorhynchus	120.478	37.6461	China
Culex tritaeniorhynchus	120.463	16.9464	Philippines
Culex tritaeniorhynchus	120.449	41.5781	China
Culex tritaeniorhynchus	120.383	36.0662	China
Culex tritaeniorhynchus	120.312	31.4911	China
Culex tritaeniorhynchus	120.301	22.6272	China
Culex tritaeniorhynchus	120.274	33.7867	China
Culex tritaeniorhynchus	120.269	23.2293	China
Culex tritaeniorhynchus	120.24	23.5628	China
Culex tritaeniorhynchus	120.155	30.2742	China
Culex tritaeniorhynchus	120.149	28.6783	China
Culex tritaeniorhynchus	120.075	29.3067	China
Culex tritaeniorhynchus	120.051	29.2917	China
Culex tritaeniorhynchus	119.923	28.4676	China
Culex tritaeniorhynchus	119.799	29.1494	China
Culex tritaeniorhynchus	119.715	28.7878	China
Culex tritaeniorhynchus	119.527	35.4167	China
Culex tritaeniorhynchus	119.413	32.3936	China
Culex tritaeniorhynchus	119.318	26.05	China
Culex tritaeniorhynchus	119.296	26.0744	China
Culex tritaeniorhynchus	119.295	34.6094	China
Culex tritaeniorhynchus	119.283	32.05	China
Culex tritaeniorhynchus	119.281	29.4748	China
Culex tritaeniorhynchus	119.201	34.5961	China
Culex tritaeniorhynchus	119.163	34.2535	China
Culex tritaeniorhynchus	119.148	34.3641	China
Culex tritaeniorhynchus	119.116	34.3349	China
Culex tritaeniorhynchus	118.885	35.2031	China
Culex tritaeniorhynchus	118.859	28.9701	China
Culex tritaeniorhynchus	118.835	35.1748	China
Culex tritaeniorhynchus	118.763	37.6836	China
Culex tritaeniorhynchus	118.737	32.0992	China
Culex tritaeniorhynchus	118.638	32.0609	China
Culex tritaeniorhynchus	118.626	37.4319	China
Culex tritaeniorhynchus	118.575	37.5723	China
Culex tritaeniorhynchus	118.57	32.0461	China
Culex tritaeniorhynchus	118.507	31.6704	China
Culex tritaeniorhynchus	118.454	32.1837	China
Culex tritaeniorhynchus	118.433	31.3528	China
Culex tritaeniorhynchus	118.422	37.6828	Korea
Culex tritaeniorhynchus	118.335	32.0156	China
Culex tritaeniorhynchus	118.178	26.6417	China
Culex tritaeniorhynchus	118.147	28.7547	China
Culex tritaeniorhynchus	118.12	27.3318	China
Culex tritaeniorhynchus	118.085	27.4153	China
Culex tritaeniorhynchus	118.053	29.3691	China
Culex tritaeniorhynchus	117.811	30.9455	China
Culex tritaeniorhynchus	117.63	26.2519	China
Culex tritaeniorhynchus	117.578	3.355	Indonesia
Culex tritaeniorhynchus	117.5	31.3167	China
Culex tritaeniorhynchus	117.489	30.656	China
Culex tritaeniorhynchus	117.367	29.5369	China
Culex tritaeniorhynchus	117.202	26.3558	China
Culex tritaeniorhynchus	117.178	29.2687	China
Culex tritaeniorhynchus	117.133	36.8	China
Culex tritaeniorhynchus	117.129	34.8065	China
Culex tritaeniorhynchus	117.115	30.5319	China
Culex tritaeniorhynchus	117.065	36.3927	China
Culex tritaeniorhynchus	117.045	27.6938	China
Culex tritaeniorhynchus	116.992	34.8872	China
Culex tritaeniorhynchus	116.938	27.2872	China
Culex tritaeniorhynchus	116.68	27.5247	China
Culex tritaeniorhynchus	116.603	28.2476	China
Culex tritaeniorhynchus	116.603	40.0798	China
Culex tritaeniorhynchus	116.6	35.2969	China
Culex tritaeniorhynchus	116.587	35.4149	China
Culex tritaeniorhynchus	116.544	33.9348	China
Culex tritaeniorhynchus	116.498	39.9586	China
Culex tritaeniorhynchus	116.397	39.9386	China
Culex tritaeniorhynchus	116.273	-8.5831	Indonesia
Culex tritaeniorhynchus	116.2	35.3801	China
Culex tritaeniorhynchus	116.195	36.0114	China
Culex tritaeniorhynchus	115.858	28.6828	China
Culex tritaeniorhynchus	115.654	32.1681	China
Culex tritaeniorhynchus	115.481	35.2337	China
Culex tritaeniorhynchus	115.46	-2.3361	Indonesia
Culex tritaeniorhynchus	115.419	32.4732	China
Culex tritaeniorhynchus	115.407	31.7983	China
Culex tritaeniorhynchus	115.09	35.2893	China
Culex tritaeniorhynchus	115.057	30.1925	China
Culex tritaeniorhynchus	115.008	31.1727	China
Culex tritaeniorhynchus	114.903	30.4703	China
Culex tritaeniorhynchus	114.895	30.3919	China
Culex tritaeniorhynchus	114.879	31.6439	China
Culex tritaeniorhynchus	114.872	30.4536	China
Culex tritaeniorhynchus	114.629	27.3737	China
Culex tritaeniorhynchus	114.618	24.625	China
Culex tritaeniorhynchus	114.41	27.3294	China
Culex tritaeniorhynchus	114.354	28.5323	China
Culex tritaeniorhynchus	114.322	29.8414	China
Culex tritaeniorhynchus	114.305	30.5927	China
Culex tritaeniorhynchus	114.106	31.1981	China
Culex tritaeniorhynchus	114.058	22.5431	China
Culex tritaeniorhynchus	114.055	1.4292	Malaysia
Culex tritaeniorhynchus	113.833	3.5	Malaysia
Culex tritaeniorhynchus	113.669	36.556	China
Culex tritaeniorhynchus	113.57	22.1617	China
Culex tritaeniorhynchus	113.5	23.4309	China
Culex tritaeniorhynchus	113.44	34.17	China
Culex tritaeniorhynchus	113.402	35.0993	China
Culex tritaeniorhynchus	113.29	-1.3842	Indonesia
Culex tritaeniorhynchus	113.23	22.3	China
Culex tritaeniorhynchus	113.176	29.3175	China
Culex tritaeniorhynchus	113.132	23.2584	China
Culex tritaeniorhynchus	113.046	23.6664	China
Culex tritaeniorhynchus	113.024	28.1761	China
Culex tritaeniorhynchus	113.015	25.7705	China
Culex tritaeniorhynchus	112.995	28.2931	China
Culex tritaeniorhynchus	112.939	28.2282	China
Culex tritaeniorhynchus	112.909	27.8483	China
Culex tritaeniorhynchus	112.9	30.4021	China
Culex tritaeniorhynchus	112.852	35.4907	China
Culex tritaeniorhynchus	112.8	30.4	China
Culex tritaeniorhynchus	112.713	-7.2756	Indonesia
Culex tritaeniorhynchus	112.608	2.9175	Malaysia
Culex tritaeniorhynchus	112.592	30.8845	China
Culex tritaeniorhynchus	112.551	37.8706	China
Culex tritaeniorhynchus	112.48	30.2411	China
Culex tritaeniorhynchus	112.251	31.1522	China
Culex tritaeniorhynchus	111.612	25.4992	China
Culex tritaeniorhynchus	111.471	27.2244	China
Culex tritaeniorhynchus	111.286	30.6919	China
Culex tritaeniorhynchus	110.978	30.8258	China
Culex tritaeniorhynchus	110.838	35.4152	China
Culex tritaeniorhynchus	110.836	-7.7081	Indonesia
Culex tritaeniorhynchus	110.775	35.1442	China
Culex tritaeniorhynchus	110.709	35.38	China
Culex tritaeniorhynchus	110.694	34.6935	China
Culex tritaeniorhynchus	110.63	35.1428	China
Culex tritaeniorhynchus	110.594	27.8027	China
Culex tritaeniorhynchus	110.517	27.9024	China
Culex tritaeniorhynchus	110.501	34.8661	China
Culex tritaeniorhynchus	110.448	34.8671	China
Culex tritaeniorhynchus	110.422	19.2225	China
Culex tritaeniorhynchus	110.354	22.7083	China
Culex tritaeniorhynchus	110.318	20.0119	China
Culex tritaeniorhynchus	110.221	19.9331	China
Culex tritaeniorhynchus	110.123	-6.9686	Indonesia
Culex tritaeniorhynchus	110.079	23.3943	China
Culex tritaeniorhynchus	110.039	19.3628	China
Culex tritaeniorhynchus	110.003	27.9355	China
Culex tritaeniorhynchus	109.985	27.5378	China
Culex tritaeniorhynchus	109.954	27.481	China
Culex tritaeniorhynchus	109.933	19.1531	China
Culex tritaeniorhynchus	109.793	19.2662	China
Culex tritaeniorhynchus	109.634	27.9688	China
Culex tritaeniorhynchus	109.503	34.4993	China
Culex tritaeniorhynchus	109.49	18.2875	China
Culex tritaeniorhynchus	109.49	36.5854	China
Culex tritaeniorhynchus	109.418	27.0763	China
Culex tritaeniorhynchus	109.404	26.8243	China
Culex tritaeniorhynchus	109.349	19.5522	China
Culex tritaeniorhynchus	109.278	32.2367	China
Culex tritaeniorhynchus	109.15	19.0033	China
Culex tritaeniorhynchus	109.1	31.7741	China
Culex tritaeniorhynchus	109.056	19.2981	China
Culex tritaeniorhynchus	109.02	13.22	Vietnam
Culex tritaeniorhynchus	108.967	34.2592	China
Culex tritaeniorhynchus	108.948	32.8267	China
Culex tritaeniorhynchus	108.664	31.9476	China
Culex tritaeniorhynchus	108.636	24.4852	China
Culex tritaeniorhynchus	108.59	13.37	Vietnam
Culex tritaeniorhynchus	108.548	24.4342	China
Culex tritaeniorhynchus	108.458	32.8964	China
Culex tritaeniorhynchus	108.409	30.8076	China
Culex tritaeniorhynchus	108.177	23.7081	China
Culex tritaeniorhynchus	108.11	23.7161	China
Culex tritaeniorhynchus	108.105	23.9326	China
Culex tritaeniorhynchus	108.082	26.3758	China
Culex tritaeniorhynchus	108.067	13.65	Vietnam
Culex tritaeniorhynchus	108.033	12.8333	Vietnam
Culex tritaeniorhynchus	108.01	16.03	Vietnam
Culex tritaeniorhynchus	107.983	14.2667	Vietnam
Culex tritaeniorhynchus	107.9	12.6	Vietnam
Culex tritaeniorhynchus	107.886	25.4106	China
Culex tritaeniorhynchus	107.661	12.28	Vietnam
Culex tritaeniorhynchus	107.605	-6.8678	Indonesia
Culex tritaeniorhynchus	107.389	29.7031	China
Culex tritaeniorhynchus	107.238	34.3631	China
Culex tritaeniorhynchus	107.023	33.0674	China
Culex tritaeniorhynchus	106.965	27.0577	China
Culex tritaeniorhynchus	106.943	32.7647	China
Culex tritaeniorhynchus	106.85	-6.2472	Indonesia
Culex tritaeniorhynchus	106.829	-6.2297	Indonesia
Culex tritaeniorhynchus	106.789	34.8447	China
Culex tritaeniorhynchus	106.783	-6.5833	Indonesia
Culex tritaeniorhynchus	106.756	31.8572	China
Culex tritaeniorhynchus	106.755	-6.1397	Indonesia
Culex tritaeniorhynchus	106.75	20.7167	Vietnam
Culex tritaeniorhynchus	106.74	27.0905	China
Culex tritaeniorhynchus	106.67	26.4098	China
Culex tritaeniorhynchus	106.665	35.5431	China
Culex tritaeniorhynchus	106.631	29.7181	China
Culex tritaeniorhynchus	106.622	26.6015	China
Culex tritaeniorhynchus	106.471	26.5561	China
Culex tritaeniorhynchus	106.418	23.1341	China
Culex tritaeniorhynchus	106.267	20.6333	Vietnam
Culex tritaeniorhynchus	106.183	11.35	Vietnam
Culex tritaeniorhynchus	106.174	28.4959	China
Culex tritaeniorhynchus	106.111	30.8377	China
Culex tritaeniorhynchus	106.1	21.0667	Vietnam
Culex tritaeniorhynchus	105.995	28.6839	China
Culex tritaeniorhynchus	105.973	37.3097	China
Culex tritaeniorhynchus	105.955	28.7378	China
Culex tritaeniorhynchus	105.94	-6.4458	Indonesia
Culex tritaeniorhynchus	105.832	23.3874	China
Culex tritaeniorhynchus	105.817	21.2167	Vietnam
Culex tritaeniorhynchus	105.78	21.0139	Vietnam
Culex tritaeniorhynchus	105.767	20.9667	Vietnam
Culex tritaeniorhynchus	105.757	10.0342	Vietnam
Culex tritaeniorhynchus	105.288	29.3394	China
Culex tritaeniorhynchus	105.239	29.3642	China
Culex tritaeniorhynchus	105.137	9.7922	Vietnam
Culex tritaeniorhynchus	104.874	27.4416	China
Culex tritaeniorhynchus	104.703	23.1257	China
Culex tritaeniorhynchus	104.138	36.5451	China
Culex tritaeniorhynchus	104.065	30.5702	China
Culex tritaeniorhynchus	103.991	1.3625	Singapore
Culex tritaeniorhynchus	103.818	1.3531	Indonesia
Culex tritaeniorhynchus	103.767	1.3675	The Federated States of Micronesia
Culex tritaeniorhynchus	103.705	1.3176	Singapore
Culex tritaeniorhynchus	103.696	1.3921	Singapore
Culex tritaeniorhynchus	103.54	27.3828	China
Culex tritaeniorhynchus	103.307	31.0913	China
Culex tritaeniorhynchus	103.013	29.9805	China
Culex tritaeniorhynchus	102.947	30.1792	China
Culex tritaeniorhynchus	102.393	-3.8953	Indonesia
Culex tritaeniorhynchus	102.343	16.6464	Thailand
Culex tritaeniorhynchus	102.278	16.6185	Thailand
Culex tritaeniorhynchus	102.182	12.4354	Thailand
Culex tritaeniorhynchus	102.159	23.4018	China
Culex tritaeniorhynchus	102.098	12.4887	Thailand
Culex tritaeniorhynchus	102.043	12.4836	Thailand
Culex tritaeniorhynchus	102.033	12.6054	Thailand
Culex tritaeniorhynchus	102.003	23.5941	China
Culex tritaeniorhynchus	101.912	13.9427	Thailand
Culex tritaeniorhynchus	101.906	14.2227	Thailand
Culex tritaeniorhynchus	101.889	14.3223	Thailand
Culex tritaeniorhynchus	101.863	25.1825	China
Culex tritaeniorhynchus	101.768	22.6264	China
Culex tritaeniorhynchus	101.716	2.7567	Malaysia
Culex tritaeniorhynchus	101.716	2.9992	Japan
Culex tritaeniorhynchus	101.687	3.1383	Malaysia
Culex tritaeniorhynchus	101.565	21.4592	China
Culex tritaeniorhynchus	101.492	13.0402	Thailand
Culex tritaeniorhynchus	101.485	24.9756	China
Culex tritaeniorhynchus	101.381	3.2322	Malaysia
Culex tritaeniorhynchus	101.368	6.2595	Thailand
Culex tritaeniorhynchus	101.302	21.2922	China
Culex tritaeniorhynchus	101.109	24.0044	China
Culex tritaeniorhynchus	101.059	22.5041	China
Culex tritaeniorhynchus	101.022	13.2694	Thailand
Culex tritaeniorhynchus	100.972	22.0219	China
Culex tritaeniorhynchus	100.967	14.6	Thailand
Culex tritaeniorhynchus	100.954	14.0101	Thailand
Culex tritaeniorhynchus	100.932	12.904	Thailand
Culex tritaeniorhynchus	100.891	14.6848	Thailand
Culex tritaeniorhynchus	100.834	24.4467	China
Culex tritaeniorhynchus	100.772	22.0001	China
Culex tritaeniorhynchus	100.703	23.4972	China
Culex tritaeniorhynchus	100.667	6	Malaysia
Culex tritaeniorhynchus	100.642	14.0958	Thailand
Culex tritaeniorhynchus	100.635	18.4822	Thailand
Culex tritaeniorhynchus	100.633	13.7244	Thailand
Culex tritaeniorhynchus	100.606	18.4011	Thailand
Culex tritaeniorhynchus	100.588	18.5368	Thailand
Culex tritaeniorhynchus	100.567	14.0409	Thailand
Culex tritaeniorhynchus	100.56	18.546	Thailand
Culex tritaeniorhynchus	100.543	14.0637	Thailand
Culex tritaeniorhynchus	100.526	14.2431	Thailand
Culex tritaeniorhynchus	100.517	13.75	Thailand
Culex tritaeniorhynchus	100.514	13.7239	Thailand
Culex tritaeniorhynchus	100.509	25.0435	China
Culex tritaeniorhynchus	100.453	21.9573	China
Culex tritaeniorhynchus	100.45	38.9258	China
Culex tritaeniorhynchus	100.391	21.8015	China
Culex tritaeniorhynchus	100.391	-0.9344	Indonesia
Culex tritaeniorhynchus	100.386	21.8404	China
Culex tritaeniorhynchus	100.364	21.944	China
Culex tritaeniorhynchus	100.352	14.6211	Thailand
Culex tritaeniorhynchus	100.335	14.9164	Thailand
Culex tritaeniorhynchus	100.272	6.6569	Malaysia
Culex tritaeniorhynchus	100.268	25.6064	China
Culex tritaeniorhynchus	100.267	21.9857	China
Culex tritaeniorhynchus	100.176	26.5602	China
Culex tritaeniorhynchus	100.168	6.3111	Malaysia
Culex tritaeniorhynchus	100.055	9.7532	Thailand
Culex tritaeniorhynchus	100.047	21.7044	China
Culex tritaeniorhynchus	100.035	9.4549	Thailand
Culex tritaeniorhynchus	100.002	18.7125	Thailand
Culex tritaeniorhynchus	99.9898	9.4731	Thailand
Culex tritaeniorhynchus	99.9777	18.7506	Thailand
Culex tritaeniorhynchus	99.9626	9.5003	Thailand
Culex tritaeniorhynchus	99.951	26.1111	China
Culex tritaeniorhynchus	99.9443	9.4822	Thailand
Culex tritaeniorhynchus	99.9354	9.5546	Thailand
Culex tritaeniorhynchus	99.9284	24.5804	China
Culex tritaeniorhynchus	99.9184	19.0111	Thailand
Culex tritaeniorhynchus	99.8276	23.4734	China
Culex tritaeniorhynchus	99.8104	8.1325	Thailand
Culex tritaeniorhynchus	99.7932	8.3346	Thailand
Culex tritaeniorhynchus	99.5841	22.3291	China
Culex tritaeniorhynchus	99.4597	22.3119	China
Culex tritaeniorhynchus	99.3922	22.2394	China
Culex tritaeniorhynchus	99.3886	0.7794	Indonesia
Culex tritaeniorhynchus	99.2871	27.1771	China
Culex tritaeniorhynchus	99.1714	26.3422	China
Culex tritaeniorhynchus	99.1617	25.1122	China
Culex tritaeniorhynchus	99.0531	16.8034	Thailand
Culex tritaeniorhynchus	99.0005	18.7956	Thailand
Culex tritaeniorhynchus	98.9564	18.7942	Thailand
Culex tritaeniorhynchus	98.9469	18.6108	Thailand
Culex tritaeniorhynchus	98.9097	19.1533	Thailand
Culex tritaeniorhynchus	98.8691	26.9018	China
Culex tritaeniorhynchus	98.8579	25.8228	China
Culex tritaeniorhynchus	98.7167	25.1331	China
Culex tritaeniorhynchus	98.6659	27.7409	China
Culex tritaeniorhynchus	98.6597	25.2126	China
Culex tritaeniorhynchus	98.6591	8.2966	Thailand
Culex tritaeniorhynchus	98.6581	25.1497	China
Culex tritaeniorhynchus	98.5881	24.4337	China
Culex tritaeniorhynchus	98.5309	24.9582	China
Culex tritaeniorhynchus	98.5213	25.0659	China
Culex tritaeniorhynchus	98.4881	25.0891	China
Culex tritaeniorhynchus	98.4561	25.0243	China
Culex tritaeniorhynchus	98.4314	25.2403	China
Culex tritaeniorhynchus	98.3736	24.37	China
Culex tritaeniorhynchus	98.3074	24.8525	China
Culex tritaeniorhynchus	98.2963	24.8068	China
Culex tritaeniorhynchus	98.2161	39.8013	China
Culex tritaeniorhynchus	97.9319	24.7052	China
Culex tritaeniorhynchus	97.8494	24.0039	China
Culex tritaeniorhynchus	97.7921	24.1829	China
Culex tritaeniorhynchus	95.8489	21.9372	Myanmar
Culex tritaeniorhynchus	95.3468	27.4922	India
Culex tritaeniorhynchus	95.3223	27.3572	India
Culex tritaeniorhynchus	95.19	27.35	India
Culex tritaeniorhynchus	94.9253	28.7453	China
Culex tritaeniorhynchus	94.912	27.4728	India
Culex tritaeniorhynchus	94.6425	26.9826	India
Culex tritaeniorhynchus	94.3614	29.6491	China
Culex tritaeniorhynchus	94.1725	29.2447	China
Culex tritaeniorhynchus	92.8	26.63	India
Culex tritaeniorhynchus	92.5369	24.37	China
Culex tritaeniorhynchus	92.46	26.39	India
Culex tritaeniorhynchus	92.3	26.51	India
Culex tritaeniorhynchus	91.7808	22.4685	Bangladesh
Culex tritaeniorhynchus	91.3736	26.1575	India
Culex tritaeniorhynchus	89.5325	22.8453	Bangladesh
Culex tritaeniorhynchus	88.7669	25.8742	Bangladesh
Culex tritaeniorhynchus	88.6256	24.4203	Bangladesh
Culex tritaeniorhynchus	88.2608	24.695	Bangladesh
Culex tritaeniorhynchus	88.17	22.32	India
Culex tritaeniorhynchus	88.14	26.49	India
Culex tritaeniorhynchus	87.8661	23.2461	India
Culex tritaeniorhynchus	87.8503	24.3728	India
Culex tritaeniorhynchus	87.5717	27.1322	Nepal
Culex tritaeniorhynchus	87.467	27.05	Nepal
Culex tritaeniorhynchus	87.4644	26.6106	Nepal
Culex tritaeniorhynchus	87.3253	26.9842	Nepal
Culex tritaeniorhynchus	84.8239	22.2131	India
Culex tritaeniorhynchus	84.8061	19.312	India
Culex tritaeniorhynchus	84.4358	20.1908	China
Culex tritaeniorhynchus	83.498	26.665	India
Culex tritaeniorhynchus	83.436	26.838	India
Culex tritaeniorhynchus	83.42	19.17	India
Culex tritaeniorhynchus	83.384	26.806	India
Culex tritaeniorhynchus	83.3747	26.6661	India
Culex tritaeniorhynchus	83.3732	26.7606	India
Culex tritaeniorhynchus	83.354	26.822	India
Culex tritaeniorhynchus	83.25	26.654	India
Culex tritaeniorhynchus	82.72	18.82	India
Culex tritaeniorhynchus	81.8903	18.3506	Vietnam
Culex tritaeniorhynchus	81.0972	7.8247	Sri Lanka
Culex tritaeniorhynchus	80.757	18.164	India
Culex tritaeniorhynchus	80.7381	7.1767	Sri Lanka
Culex tritaeniorhynchus	80.65	7.2667	Sri Lanka
Culex tritaeniorhynchus	80.6458	8.2847	Sri Lanka
Culex tritaeniorhynchus	80.3578	7.4806	Sri Lanka
Culex tritaeniorhynchus	80.2392	7.7278	Sri Lanka
Culex tritaeniorhynchus	80.1667	8.1667	Sri Lanka
Culex tritaeniorhynchus	80.0144	7.1189	Sri Lanka
Culex tritaeniorhynchus	79.9157	6.9738	Sri Lanka
Culex tritaeniorhynchus	79.75	11.75	India
Culex tritaeniorhynchus	79.6353	10.7672	India
Culex tritaeniorhynchus	79.6042	17.9581	India
Culex tritaeniorhynchus	79.6	12.9167	India
Culex tritaeniorhynchus	79.479	18.185	India
Culex tritaeniorhynchus	79.453	18.54	India
Culex tritaeniorhynchus	79.435	18.229	India
Culex tritaeniorhynchus	79.38	28.4567	India
Culex tritaeniorhynchus	79.3517	12.955	India
Culex tritaeniorhynchus	79.3436	11.5231	India
Culex tritaeniorhynchus	79.3186	12.8994	India
Culex tritaeniorhynchus	79.2397	12.9397	India
Culex tritaeniorhynchus	79.1978	10.66	India
Culex tritaeniorhynchus	79.1331	18.4347	India
Culex tritaeniorhynchus	78.2883	10.7828	India
Culex tritaeniorhynchus	78.1258	13.1297	India
Culex tritaeniorhynchus	78.0833	16.3833	India
Culex tritaeniorhynchus	77.9586	15.5256	India
Culex tritaeniorhynchus	77.634	15.512	India
Culex tritaeniorhynchus	77.633	15.479	India
Culex tritaeniorhynchus	77.611	15.232	India
Culex tritaeniorhynchus	77.3911	28.6728	India
Culex tritaeniorhynchus	77.1411	13.0267	India
Culex tritaeniorhynchus	76.9883	29.685	India
Culex tritaeniorhynchus	76.912	15.146	India
Culex tritaeniorhynchus	76.9097	12.5417	India
Culex tritaeniorhynchus	76.879	12.493	India
Culex tritaeniorhynchus	76.8475	12.4825	India
Culex tritaeniorhynchus	76.834	12.506	India
Culex tritaeniorhynchus	76.8328	12.6361	India
Culex tritaeniorhynchus	76.82	12.426	India
Culex tritaeniorhynchus	76.7819	18.8153	India
Culex tritaeniorhynchus	76.77	12.409	India
Culex tritaeniorhynchus	76.7633	30.735	India
Culex tritaeniorhynchus	76.705	12.432	India
Culex tritaeniorhynchus	76.703	12.118	India
Culex tritaeniorhynchus	76.669	12.397	India
Culex tritaeniorhynchus	76.651	12.275	India
Culex tritaeniorhynchus	76.634	12.293	India
Culex tritaeniorhynchus	76.631	12.317	India
Culex tritaeniorhynchus	76.5217	12.1956	India
Culex tritaeniorhynchus	76.4158	9.3514	India
Culex tritaeniorhynchus	76.41	9.46	India
Culex tritaeniorhynchus	76.3419	9.5008	India
Culex tritaeniorhynchus	76.3178	15.0172	India
Culex tritaeniorhynchus	76.1281	10.5406	India
Culex tritaeniorhynchus	76.01	20.19	India
Culex tritaeniorhynchus	74.9	32.28	India
Culex tritaeniorhynchus	74.88	32.1	India
Culex tritaeniorhynchus	74.59	32.51	Pakistan
Culex tritaeniorhynchus	74.4064	31.3175	Pakistan
Culex tritaeniorhynchus	74.3342	31.4828	Pakistan
Culex tritaeniorhynchus	74.33	31.58	Pakistan
Culex tritaeniorhynchus	74.2889	31.4261	Pakistan
Culex tritaeniorhynchus	74.274	31.495	Pakistan
Culex tritaeniorhynchus	74.0122	15.3469	India
Culex tritaeniorhynchus	74	31.08	Pakistan
Culex tritaeniorhynchus	73.9833	31.7	Pakistan
Culex tritaeniorhynchus	73.92	32.61	India
Culex tritaeniorhynchus	73.8786	31.1889	Pakistan
Culex tritaeniorhynchus	73.832	31.755	Pakistan
Culex tritaeniorhynchus	73.802	31.75	Pakistan
Culex tritaeniorhynchus	73.767	32.893	Pakistan
Culex tritaeniorhynchus	73.701	32.959	Pakistan
Culex tritaeniorhynchus	73.7	33.03	Pakistan
Culex tritaeniorhynchus	73.58	31.73	Pakistan
Culex tritaeniorhynchus	73.5	31.65	Pakistan
Culex tritaeniorhynchus	73.41	33.12	Pakistan
Culex tritaeniorhynchus	73.29	33.28	Pakistan
Culex tritaeniorhynchus	73.286	33.279	Pakistan
Culex tritaeniorhynchus	73.15	33.706	Pakistan
Culex tritaeniorhynchus	73.13	35.172	Pakistan
Culex tritaeniorhynchus	73.096	30.667	Pakistan
Culex tritaeniorhynchus	73.083	33.566	Pakistan
Culex tritaeniorhynchus	73.0763	33.6863	Pakistan
Culex tritaeniorhynchus	73.05	31.42	Pakistan
Culex tritaeniorhynchus	73.03	31.4	Pakistan
Culex tritaeniorhynchus	72.467	34.117	Pakistan
Culex tritaeniorhynchus	72.3542	30.8744	Pakistan
Culex tritaeniorhynchus	72.317	31.26	Pakistan
Culex tritaeniorhynchus	72.0892	31.4233	Pakistan
Culex tritaeniorhynchus	71.67	29.4	Pakistan
Culex tritaeniorhynchus	71.576	29.216	Pakistan
Culex tritaeniorhynchus	71.574	29.184	Pakistan
Culex tritaeniorhynchus	71.5	30.27	Pakistan
Culex tritaeniorhynchus	71.45	30.1833	Pakistan
Culex tritaeniorhynchus	67.1553	25.1931	Pakistan
Culex tritaeniorhynchus	61.0547	28.2592	Iran
Culex tritaeniorhynchus	57.0961	37.4511	Iran
Culex tritaeniorhynchus	55.74	24.18	United Arab Emirates
Culex tritaeniorhynchus	55.0744	37.2908	Iran
Culex tritaeniorhynchus	53.0997	29.4556	Iran
Culex tritaeniorhynchus	52.2706	36.3711	Iran
Culex tritaeniorhynchus	50.1539	24.1097	Saudi Arabia
Culex tritaeniorhynchus	49.5861	37.2439	Iran
Culex tritaeniorhynchus	49.4847	37.4742	Iran
Culex tritaeniorhynchus	48.6544	30.6517	Iran
Culex tritaeniorhynchus	48.2973	38.2514	Iran
Culex tritaeniorhynchus	47.6456	16.0453	Yemen
Culex tritaeniorhynchus	47.6403	16.0839	Yemen
Culex tritaeniorhynchus	47.4939	16.1067	Yemen
Culex tritaeniorhynchus	47.0081	-23.6275	The Republic of Madagascar
Culex tritaeniorhynchus	46.3375	-15.6872	The Republic of Madagascar
Culex tritaeniorhynchus	45.6	10.4497	Somalia
Culex tritaeniorhynchus	45.35	-18.0167	The Republic of Madagascar
Culex tritaeniorhynchus	45.2158	41.4459	Georgia
Culex tritaeniorhynchus	44.2714	22.1361	Madagascar
Culex tritaeniorhynchus	43.7419	23.3978	Madagascar
Culex tritaeniorhynchus	43.6244	22.7178	Madagascar
Culex tritaeniorhynchus	43.1556	11.5744	Djibouti
Culex tritaeniorhynchus	42.5883	16.8986	Kingdom of Saudi Arabia
Culex tritaeniorhynchus	42.4631	17.0908	Saudi Arabia
Culex tritaeniorhynchus	41.4894	20.1442	Kingdom of Saudi Arabia
Culex tritaeniorhynchus	39.8964	3.5372	Kenya
Culex tritaeniorhynchus	39.8464	21.4358	Saudi Arabia
Culex tritaeniorhynchus	39.4622	4.1714	Ethiopia
Culex tritaeniorhynchus	35.9795	37.2806	Turkey
Culex tritaeniorhynchus	35.34	36.86	Turkey
Culex tritaeniorhynchus	35.2881	36.9972	Turkey
Culex tritaeniorhynchus	32.5725	15.5014	Sudan
Culex tritaeniorhynchus	31.5547	-23.9883	The Republic of South Africa
Culex tritaeniorhynchus	31.0672	36.87	Turkey
Culex tritaeniorhynchus	29.5792	50.5169	Ukraine
Culex tritaeniorhynchus	21.2517	38.3389	Greece
Culex tritaeniorhynchus	21.0381	39.0717	Greece
Culex tritaeniorhynchus	20.9986	39.1069	Saudi Arabia
Culex tritaeniorhynchus	20.9667	39.1567	Greece
Culex tritaeniorhynchus	20.6464	39.1756	Greece
Culex tritaeniorhynchus	20.0894	41.1528	Albania
Culex tritaeniorhynchus	16.1667	16.5	Chad
Culex tritaeniorhynchus	14.8652	15.2806	Chad
Culex tritaeniorhynchus	14.2833	15.2833	Chad
Culex tritaeniorhynchus	11.3993	6.3005	Cameroon
Culex tritaeniorhynchus	7.5493	6.4505	Nigeria
Culex tritaeniorhynchus	7.4493	6.9838	Nigeria
Culex tritaeniorhynchus	7.3826	6.8671	Nigeria
Culex tritaeniorhynchus	3.3992	6.4505	Nigeria
Culex tritaeniorhynchus	-12.128	12.9583	Senegal
Culex tritaeniorhynchus	-16.1392	16.2767	Senegal
Culex tritaeniorhynchus	-97.0825	36.1408	the United States
Culex tritaeniorhynchus	-100.117	23.4216	Mexico
